# Supplementary material for: Real time imaging of single extracellular vesicle pH regulation in a microfluidic cross-flow filtration platform
Source: Commun Biol. 2022 Jan 10;5:13. doi: 10.1038/s42003-021-02965-7 (PMC8748679; doi:10.1038/s42003-021-02965-7)
Supplement: Supplementary file 3 — Supplementary Data 1 [file 42003_2021_2965_MOESM3_ESM.xlsx]

## Sheet: Fig.3b
	Confocal															STED																STED+Lng
	Data			Gaussian Fitting												Data			Fitting													Data			Fitting

																			Independent Variable	Gauss Fit of Sheet1 B	Independent Variable	Regular Residual of Sheet1 B	Regular Residual of Sheet1 B	Fitted Y	Regular Residual of Sheet1 B	Regular Residual of Sheet1 B	Percentiles	Reference X	Reference Line						Independent Variable	Gauss Fit of Sheet1 B	Independent Variable	Regular Residual of Sheet1 B	Regular Residual of Sheet1 B	Fitted Y	Regular Residual of Sheet1 B	Regular Residual of Sheet1 B	Percentiles	Reference X	Reference Line
				Independent Variable	Gauss Fit of Sheet1 B	Independent Variable	Regular Residual of Sheet1 B	Regular Residual of Sheet1 B	Fitted Y	Regular Residual of Sheet1 B	Regular Residual of Sheet1 B	Percentiles	Reference X	Reference Line														mu = 0.000000	sigma = 0.065128															mu = 0.000000	sigma = 0.006807
	Distance (microns)	Gray Value											mu = 0.000000	sigma = 0.054413		Distance (microns)	Gray Value		Fitted Curves Plot	Fitted Curves Plot			Histogram of the Residual Plot	Residual vs. Predicted Values Plot	Residual vs. Predicted Values Plot	Normal Probability Plot of Residuals	Normal Probability Plot of Residuals	Normal Probability Plot of Residuals	Normal Probability Plot of Residuals			Distance (microns)	Gray Value		Fitted Curves Plot	Fitted Curves Plot			Histogram of the Residual Plot	Residual vs. Predicted Values Plot	Residual vs. Predicted Values Plot	Normal Probability Plot of Residuals	Normal Probability Plot of Residuals	Normal Probability Plot of Residuals	Normal Probability Plot of Residuals
	-0.49798	0		Fitted Curves Plot	Fitted Curves Plot			Histogram of the Residual Plot	Residual vs. Predicted Values Plot	Residual vs. Predicted Values Plot	Normal Probability Plot of Residuals	Normal Probability Plot of Residuals	Normal Probability Plot of Residuals	Normal Probability Plot of Residuals		-0.52319	0.04609		-0.52319	0.05865	-0.52319	-0.01256	-0.01256	0.05865	-0.01256	-0.20135	1.13122	-0.16496	0.56561			-0.35466	0		-0.35466	-0.00242	-0.35466	0.00242	0.00242	-0.00242	0.00242	-0.01899	1.72414	-0.01621	0.86207
	-0.47794	0.03136		-0.49798	0.02631	-0.49798	-0.02631	-0.02631	0.02631	-0.02631	-0.12689	1.29534	-0.13522	0.64767		-0.50315	0.10283		-0.52211	0.05866	-0.50315	0.04388	0.04388	0.05895	0.04388	-0.12343	2.94118	0.16496	99.4344			-0.3346	0		-0.33849	-0.00242	-0.3346	0.00242	0.00242	-0.00242	0.00242	-0.01488	4.48276	0.01621	99.1379
	-0.4579	0.04689		-0.49704	0.02638	-0.47794	0.00331	0.00331	0.02805	0.00331	-0.11636	3.36788	0.13522	99.3523		-0.48311	0.08391		-0.52102	0.05867	-0.48311	0.02445	0.02445	0.05946	0.02445	-0.10785	4.75113					-0.31454	0		-0.33779	-0.00242	-0.31454	0.00242	0.00242	-0.00242	0.00242	-0.01371	7.24138
	-0.43786	0.04148		-0.49609	0.02644	-0.4579	0.01627	0.01627	0.03062	0.01627	-0.08144	5.44041				-0.46307	0.06867		-0.51994	0.05869	-0.46307	0.00837	0.00837	0.0603	0.00837	-0.10641	6.56109					-0.29448	0		-0.33709	-0.00242	-0.29448	0.00242	0.00242	-0.00242	0.00242	-0.01281	10
	-0.41783	0.04459		-0.49515	0.02651	-0.43786	0.00713	0.00713	0.03435	0.00713	-0.07451	7.51295				-0.44304	0.03874		-0.51886	0.0587	-0.44304	-0.02291	-0.02291	0.06165	-0.02291	-0.10233	8.37104					-0.27442	0		-0.33639	-0.00242	-0.27442	0.00242	0.00242	-0.00242	0.00242	-0.00815	12.7586
	-0.39779	0.03042		-0.49421	0.02658	-0.41783	0.00493	0.00493	0.03966	0.00493	-0.06622	9.58549				-0.423	0.02626		-0.51777	0.05871	-0.423	-0.0375	-0.0375	0.06376	-0.0375	-0.08504	10.181					-0.25435	0		-0.33568	-0.00242	-0.25435	0.00242	0.00242	-0.00242	0.00242	-0.00712	15.5172
	-0.37775	0.00739		-0.49327	0.02666	-0.39779	-0.01663	-0.01663	0.04705	-0.01663	-0.05756	11.658				-0.40296	0.03507		-0.51669	0.05873	-0.40296	-0.03193	-0.03193	0.067	-0.03193	-0.07184	11.9909					-0.23429	0		-0.33498	-0.00242	-0.23429	0.00242	0.00242	-0.00242	0.00242	-0.0029	18.2759
	-0.35771	0.03289		-0.49232	0.02673	-0.37775	-0.04976	-0.04976	0.05715	-0.04976	-0.05373	13.7306				-0.38292	0		-0.51561	0.05874	-0.38292	-0.07184	-0.07184	0.07184	-0.07184	-0.06924	13.8009					-0.21423	0		-0.3346	-0.00242	-0.21423	0.0024	0.0024	-0.0024	0.0024	-0.00223	21.0345
	-0.33767	0.07878		-0.49138	0.02681	-0.35771	-0.03775	-0.03775	0.07064	-0.03775	-0.04976	15.8031				-0.36288	0.04389		-0.51452	0.05876	-0.36288	-0.03499	-0.03499	0.07888	-0.03499	-0.0512	15.6109					-0.19417	0		-0.33428	-0.00242	-0.19417	0.00229	0.00229	-0.00229	0.00229	-0.00192	23.7931
	-0.31763	0.08093		-0.49044	0.02688	-0.33767	-0.00952	-0.00952	0.0883	-0.00952	-0.04893	17.8757				-0.34284	0.10723		-0.51344	0.05877	-0.34284	0.01835	0.01835	0.08888	0.01835	-0.0469	17.4208					-0.17411	2.76879e-05		-0.33358	-0.00242	-0.17411	0.00171	0.00171	-0.00168	0.00171	-0.00191	26.5517
	-0.29759	0.11839		-0.4895	0.02696	-0.31763	-0.02999	-0.02999	0.11092	-0.02999	-0.03775	19.9482				-0.3228	0.09934		-0.51236	0.05879	-0.3228	-0.00337	-0.00337	0.10271	-0.00337	-0.03757	19.2308					-0.15405	0.000509347		-0.33287	-0.00242	-0.15405	-0.000611626	-0.000611626	0.00112	-0.000611626	-0.000611626	29.3103
	-0.27756	0.17383		-0.48855	0.02704	-0.29759	-0.02087	-0.02087	0.13926	-0.02087	-0.03761	22.0207				-0.30277	0.10521		-0.51128	0.05881	-0.30277	-0.01614	-0.01614	0.12135	-0.01614	-0.0375	21.0407					-0.13399	0.0045		-0.33217	-0.00242	-0.13399	-0.00712	-0.00712	0.01162	-0.00712	0.00112	32.069
	-0.25752	0.20829		-0.48761	0.02712	-0.27756	-0.00013975	-0.00013975	0.17397	-0.00013975	-0.02999	24.0933				-0.28273	0.17047		-0.51019	0.05882	-0.28273	0.02463	0.02463	0.14584	0.02463	-0.03499	22.8507					-0.11393	0.03537		-0.33147	-0.00242	-0.11393	-0.00815	-0.00815	0.04352	-0.00815	0.00171	34.8276
	-0.23748	0.29153		-0.48667	0.0272	-0.25752	-0.00725	-0.00725	0.21554	-0.00725	-0.02943	26.1658				-0.26269	0.22931		-0.50911	0.05884	-0.26269	0.05219	0.05219	0.17712	0.05219	-0.03428	24.6606					-0.09387	0.11979		-0.33076	-0.00242	-0.09387	-0.00191	-0.00191	0.1217	-0.00191	0.00217	37.5862
	-0.21744	0.30038		-0.48572	0.02729	-0.23748	0.02739	0.02739	0.26414	0.02739	-0.02631	28.2383				-0.24265	0.25615		-0.50803	0.05886	-0.24265	0.04014	0.04014	0.21601	0.04014	-0.03395	26.4706					-0.07381	0.27951		-0.33006	-0.00242	-0.07381	0.00513	0.00513	0.27438	0.00513	0.00229	40.3448
	-0.1974	0.35173		-0.48478	0.02737	-0.21744	-0.01919	-0.01919	0.31957	-0.01919	-0.02087	30.3109				-0.22261	0.32978		-0.50694	0.05888	-0.22261	0.06682	0.06682	0.26296	0.06682	-0.03228	28.2805					-0.05375	0.51055		-0.32936	-0.00242	-0.05375	0.00347	0.00347	0.50708	0.00347	0.00238	43.1035
	-0.17736	0.48186		-0.48384	0.02746	-0.1974	-0.02943	-0.02943	0.38116	-0.02943	-0.02003	32.3834				-0.20257	0.41758		-0.50586	0.0589	-0.20257	0.09959	0.09959	0.31799	0.09959	-0.03213	30.0905					-0.03368	0.78014		-0.32866	-0.00242	-0.03368	0.00836	0.00836	0.77178	0.00836	0.0024	45.8621
	-0.15732	0.47997		-0.4829	0.02755	-0.17736	0.03413	0.03413	0.44773	0.03413	-0.01919	34.456				-0.18253	0.40095		-0.50478	0.05892	-0.18253	0.02044	0.02044	0.38051	0.02044	-0.03193	31.9004					-0.01362	0.95461		-0.32795	-0.00242	-0.01362	-0.01371	-0.01371	0.96832	-0.01371	0.00241	48.6207
	-0.13729	0.53476		-0.48195	0.02764	-0.15732	-0.03761	-0.03761	0.51758	-0.03761	-0.01873	36.5285				-0.1625	0.37991		-0.50369	0.05894	-0.1625	-0.06924	-0.06924	0.44915	-0.06924	-0.02643	33.7104					0.00644	1		-0.32725	-0.00242	0.00644	-0.00223	-0.00223	1.00223	-0.00223	0.00242	51.3793
	-0.11725	0.78287		-0.48101	0.02773	-0.13729	-0.05373	-0.05373	0.58849	-0.05373	-0.01663	38.601				-0.14246	0.3206		-0.50315	0.05895	-0.14246	-0.20135	-0.20135	0.52195	-0.20135	-0.02628	35.5204					0.0265	0.85386		-0.32655	-0.00242	0.0265	-0.00192	-0.00192	0.85578	-0.00192	0.00242	54.1379
	-0.09721	0.78445		-0.48007	0.02783	-0.11725	0.12494	0.12494	0.65793	0.12494	-0.00952	40.6736				-0.12242	0.48825		-0.50261	0.05896	-0.12242	-0.10785	-0.10785	0.5961	-0.10785	-0.02291	37.3303					0.04656	0.62031		-0.32584	-0.00242	0.04656	0.01764	0.01764	0.60267	0.01764	0.00242	56.8965
	-0.07717	0.70633		-0.47912	0.02792	-0.09721	0.06143	0.06143	0.72302	0.06143	-0.00871	42.7461				-0.10238	0.7765		-0.50153	0.05898	-0.10238	0.10825	0.10825	0.66825	0.10825	-0.01614	39.1403					0.06662	0.35444		-0.32514	-0.00242	0.06662	0.00473	0.00473	0.34971	0.00473	0.00242	59.6552
	-0.05713	0.70173		-0.47818	0.02802	-0.07717	-0.07451	-0.07451	0.78084	-0.07451	-0.00725	44.8186				-0.08234	0.742		-0.50044	0.059	-0.08234	0.00727	0.00727	0.73473	0.00727	-0.01256	40.9502					0.08668	0.15184		-0.32444	-0.00242	0.08668	-0.01488	-0.01488	0.16672	-0.01488	0.00242	62.4138
	-0.03709	1		-0.47794	0.02805	-0.05713	-0.12689	-0.12689	0.82862	-0.12689	-0.00607	46.8912				-0.0623	0.75952		-0.49936	0.05903	-0.0623	-0.03228	-0.03228	0.7918	-0.03228	-0.00838	42.7602					0.10674	0.04565		-0.32374	-0.00242	0.10674	-0.01899	-0.01899	0.06464	-0.01899	0.00242	65.1724
	-0.01705	0.98334		-0.47724	0.02812	-0.03709	0.13607	0.13607	0.86393	0.13607	-0.00217	48.9637				-0.04226	0.90571		-0.49828	0.05905	-0.04226	0.06968	0.06968	0.83603	0.06968	-0.00576	44.5701					0.1268	0.00672		-0.32303	-0.00242	0.1268	-0.01281	-0.01281	0.01953	-0.01281	0.00242	67.931
	0.00299	0.87176		-0.4763	0.02822	-0.01705	0.09841	0.09841	0.88493	0.09841	-0.00013975	51.0363				-0.02223	1		-0.49719	0.05907	-0.02223	0.13539	0.13539	0.86461	0.13539	-0.00432	46.3801					0.14686	0.000606831		-0.32233	-0.00242	0.14686	-0.0029	-0.0029	0.00351	-0.0029	0.00242	70.6897
	0.02302	0.89993		-0.47535	0.02833	0.00299	-0.01873	-0.01873	0.89049	-0.01873	0.00326	53.1088				-0.00219	0.84927		-0.49611	0.0591	-0.00219	-0.02643	-0.02643	0.8757	-0.02643	-0.00337	48.19					0.16692	1.88995e-05		-0.32163	-0.00242	0.16692	0.00112	0.00112	-0.0011	0.00112	0.00242	73.4483
	0.04306	0.77352		-0.47441	0.02843	0.02302	0.01961	0.01961	0.88032	0.01961	0.00329	55.1814				0.01785	0.74513		-0.49503	0.05912	0.01785	-0.12343	-0.12343	0.86856	-0.12343	0.00593	50					0.18699	0		-0.32092	-0.00242	0.18699	0.00217	0.00217	-0.00217	0.00217	0.00242	76.2069
	0.0631	0.6994		-0.47347	0.02854	0.04306	-0.08144	-0.08144	0.85496	-0.08144	0.00331	57.2539				0.03789	0.91068		-0.49394	0.05915	0.03789	0.06703	0.06703	0.84365	0.06703	0.00727	51.81					0.20705	0		-0.32022	-0.00242	0.20705	0.00238	0.00238	-0.00238	0.00238	0.00242	78.9655
	0.08314	0.76805		-0.47253	0.02865	0.0631	-0.11636	-0.11636	0.81576	-0.11636	0.00454	59.3264				0.05793	0.88083		-0.49286	0.05918	0.05793	0.07823	0.07823	0.8026	0.07823	0.00837	53.6199					0.22711	0		-0.31952	-0.00242	0.22711	0.00241	0.00241	-0.00241	0.00241	0.00242	81.7241
	0.10318	0.72462		-0.47158	0.02876	0.08314	0.00329	0.00329	0.76476	0.00329	0.00493	61.399				0.07797	0.64572		-0.49178	0.05921	0.07797	-0.10233	-0.10233	0.74805	-0.10233	0.01014	55.4299					0.24717	0		-0.31882	-0.00242	0.24717	0.00242	0.00242	-0.00242	0.00242	0.00242	84.4828
	0.12322	0.66923		-0.47064	0.02887	0.10318	0.02012	0.02012	0.7045	0.02012	0.00713	63.4715				0.09801	0.65702		-0.4907	0.05923	0.09801	-0.02628	-0.02628	0.6833	-0.02628	0.01351	57.2398					0.26723	0		-0.31811	-0.00242	0.26723	0.00242	0.00242	-0.00242	0.00242	0.00347	87.2414
	0.14326	0.61467		-0.4697	0.02899	0.12322	0.0314	0.0314	0.63783	0.0314	0.01627	65.544				0.11804	0.63		-0.48961	0.05926	0.11804	0.0179	0.0179	0.6121	0.0179	0.01387	59.0498					0.28729	0		-0.31741	-0.00242	0.28729	0.00242	0.00242	-0.00242	0.00242	0.00473	90
	0.16329	0.50008		-0.46875	0.0291	0.14326	0.04701	0.04701	0.56766	0.04701	0.01961	67.6166				0.13808	0.54402		-0.48853	0.05929	0.13808	0.00593	0.00593	0.53809	0.00593	0.01785	60.8597					0.30735	0		-0.31671	-0.00242	0.30735	0.00242	0.00242	-0.00242	0.00242	0.00513	92.7586
	0.18333	0.3615		-0.46781	0.02922	0.16329	0.00326	0.00326	0.49682	0.00326	0.02012	69.6891				0.15812	0.47488		-0.48745	0.05933	0.15812	0.01014	0.01014	0.46474	0.01014	0.0179	62.6697					0.32741	0		-0.316	-0.00242	0.32741	0.00242	0.00242	-0.00242	0.00242	0.00836	95.5172
	0.20337	0.31353		-0.46687	0.02935	0.18333	-0.06622	-0.06622	0.42772	-0.06622	0.02739	71.7617				0.17816	0.40847		-0.48636	0.05936	0.17816	0.01351	0.01351	0.39496	0.01351	0.01835	64.4796					0.34747	0		-0.3153	-0.00242	0.34747	0.00242	0.00242	-0.00242	0.00242	0.01764	98.2759
	0.22341	0.38971		-0.46593	0.02947	0.20337	-0.04893	-0.04893	0.36246	-0.04893	0.03041	73.8342				0.1982	0.32521		-0.48528	0.05939	0.1982	-0.00576	-0.00576	0.33097	-0.00576	0.02044	66.2896								-0.3146	-0.00242
	0.24345	0.24041		-0.46498	0.0296	0.22341	0.08712	0.08712	0.30259	0.08712	0.03081	75.9067				0.21824	0.16783		-0.4842	0.05942	0.21824	-0.10641	-0.10641	0.27424	-0.10641	0.02445	68.0995								-0.31454	-0.00242
	0.26349	0.24503		-0.46404	0.02972	0.24345	-0.00871	-0.00871	0.24912	-0.00871	0.0314	77.9793				0.23828	0.14047		-0.48311	0.05946	0.23828	-0.08504	-0.08504	0.22551	-0.08504	0.02463	69.9095								-0.3139	-0.00242
	0.28353	0.1055		-0.4631	0.02985	0.26349	0.04244	0.04244	0.20259	0.04244	0.03413	80.0518				0.25831	0.23338		-0.48311	0.05946	0.25831	0.04846	0.04846	0.18492	0.04846	0.02764	71.7195								-0.31319	-0.00242
	0.30356	0.21442		-0.46216	0.02999	0.28353	-0.05756	-0.05756	0.16306	-0.05756	0.04244	82.1244				0.27835	0.2209		-0.48203	0.05949	0.27835	0.06886	0.06886	0.15204	0.06886	0.04014	73.5294								-0.31249	-0.00242
	0.3236	0.08368		-0.46121	0.03012	0.30356	0.08413	0.08413	0.13029	0.08413	0.04701	84.1969				0.29839	0.24403		-0.48095	0.05953	0.29839	0.11788	0.11788	0.12615	0.11788	0.04388	75.3394								-0.31179	-0.00242
	0.34364	0.08717		-0.46027	0.03026	0.3236	-0.02003	-0.02003	0.10371	-0.02003	0.04761	86.2694				0.31843	0.21796		-0.47986	0.05957	0.31843	0.11164	0.11164	0.10632	0.11164	0.04797	77.1493								-0.31108	-0.00242
	0.36368	0.09708		-0.45933	0.0304	0.34364	0.00454	0.00454	0.08263	0.00454	0.06143	88.342				0.33847	0.1054		-0.47878	0.05961	0.33847	0.01387	0.01387	0.09153	0.01387	0.04846	78.9593								-0.31038	-0.00242
	0.38372	0.04779		-0.45838	0.03054	0.36368	0.03081	0.03081	0.06627	0.03081	0.08413	90.4145				0.35851	0.04682		-0.4777	0.05965	0.35851	-0.03395	-0.03395	0.08077	-0.03395	0.05219	80.7692								-0.30968	-0.00242
	0.40376	0.09224		-0.4579	0.03062	0.38372	-0.00607	-0.00607	0.05386	-0.00607	0.08712	92.487				0.37855	0.02626		-0.47661	0.05969	0.37855	-0.0469	-0.0469	0.07316	-0.0469	0.06682	82.5792								-0.30898	-0.00242
	0.4238	0.06831		-0.45744	0.03069	0.40376	0.04761	0.04761	0.04463	0.04761	0.09841	94.5596				0.39858	0.08575		-0.47553	0.05973	0.39858	0.01785	0.01785	0.0679	0.01785	0.06703	84.3891								-0.30827	-0.00242
	0.44383	0.03094		-0.4565	0.03084	0.4238	0.03041	0.03041	0.0379	0.03041	0.12494	96.6321				0.41862	0.06004		-0.47445	0.05977	0.41862	-0.00432	-0.00432	0.06436	-0.00432	0.06886	86.1991								-0.30757	-0.00242
				-0.45556	0.03099	0.44383	-0.00217	-0.00217	0.03311	-0.00217	0.13607	98.7047				0.43866	0.01083		-0.47336	0.05982	0.43866	-0.0512	-0.0512	0.06203	-0.0512	0.06968	88.0091								-0.30687	-0.00242
				-0.45461	0.03114											0.4587	0.02626		-0.47228	0.05986	0.4587	-0.03428	-0.03428	0.06054	-0.03428	0.07823	89.819								-0.30616	-0.00242
				-0.45367	0.0313											0.47874	0.05123		-0.4712	0.05991	0.47874	-0.00838	-0.00838	0.05961	-0.00838	0.09959	91.629								-0.30546	-0.00242
				-0.45273	0.03146											0.49878	0.10701		-0.47012	0.05996	0.49878	0.04797	0.04797	0.05904	0.04797	0.10825	93.4389								-0.30476	-0.00242
				-0.45179	0.03162											0.51882	0.08634		-0.46903	0.06001	0.51882	0.02764	0.02764	0.0587	0.02764	0.11164	95.2489								-0.30406	-0.00242
				-0.45084	0.03178											0.53885	0.02093		-0.46795	0.06006	0.53885	-0.03757	-0.03757	0.0585	-0.03757	0.11788	97.0588								-0.30335	-0.00242
				-0.4499	0.03195											0.55889	0.02626		-0.46687	0.06011	0.55889	-0.03213	-0.03213	0.05839	-0.03213	0.13539	98.8688								-0.30265	-0.00242
				-0.44896	0.03212														-0.46578	0.06016															-0.30195	-0.00242
				-0.44801	0.03229														-0.4647	0.06021															-0.30124	-0.00242
				-0.44707	0.03247														-0.46362	0.06027															-0.30054	-0.00242
				-0.44613	0.03265														-0.46307	0.0603															-0.29984	-0.00242
				-0.44519	0.03283														-0.46253	0.06033															-0.29914	-0.00242
				-0.44424	0.03301														-0.46145	0.06039															-0.29843	-0.00242
				-0.4433	0.0332														-0.46037	0.06045															-0.29773	-0.00242
				-0.44236	0.03339														-0.45928	0.06051															-0.29703	-0.00242
				-0.44141	0.03359														-0.4582	0.06057															-0.29632	-0.00242
				-0.44047	0.03378														-0.45712	0.06064															-0.29562	-0.00242
				-0.43953	0.03399														-0.45603	0.0607															-0.29492	-0.00242
				-0.43859	0.03419														-0.45495	0.06077															-0.29448	-0.00242
				-0.43786	0.03435														-0.45387	0.06084															-0.29422	-0.00242
				-0.43764	0.0344														-0.45278	0.06091															-0.29351	-0.00242
				-0.4367	0.03461														-0.4517	0.06099															-0.29281	-0.00242
				-0.43576	0.03483														-0.45062	0.06106															-0.29211	-0.00242
				-0.43482	0.03504														-0.44953	0.06114															-0.29141	-0.00242
				-0.43387	0.03527														-0.44845	0.06122															-0.2907	-0.00242
				-0.43293	0.03549														-0.44737	0.0613															-0.29	-0.00242
				-0.43199	0.03572														-0.44629	0.06139															-0.2893	-0.00242
				-0.43104	0.03596														-0.4452	0.06147															-0.28859	-0.00242
				-0.4301	0.03619														-0.44412	0.06156															-0.28789	-0.00242
				-0.42916	0.03643														-0.44304	0.06165															-0.28719	-0.00242
				-0.42822	0.03668														-0.44304	0.06165															-0.28649	-0.00242
				-0.42727	0.03693														-0.44195	0.06174															-0.28578	-0.00242
				-0.42633	0.03718														-0.44087	0.06183															-0.28508	-0.00242
				-0.42539	0.03744														-0.43979	0.06193															-0.28438	-0.00242
				-0.42445	0.0377														-0.4387	0.06203															-0.28367	-0.00242
				-0.4235	0.03797														-0.43762	0.06213															-0.28297	-0.00242
				-0.42256	0.03824														-0.43654	0.06224															-0.28227	-0.00242
				-0.42162	0.03851														-0.43545	0.06234															-0.28157	-0.00242
				-0.42067	0.03879														-0.43437	0.06245															-0.28086	-0.00242
				-0.41973	0.03907														-0.43329	0.06256															-0.28016	-0.00242
				-0.41879	0.03936														-0.4322	0.06268															-0.27946	-0.00242
				-0.41785	0.03965														-0.43112	0.06279															-0.27875	-0.00242
				-0.41783	0.03966														-0.43004	0.06291															-0.27805	-0.00242
				-0.4169	0.03995														-0.42895	0.06304															-0.27735	-0.00242
				-0.41596	0.04025														-0.42787	0.06316															-0.27665	-0.00242
				-0.41502	0.04056														-0.42679	0.06329															-0.27594	-0.00242
				-0.41408	0.04087														-0.42571	0.06342															-0.27524	-0.00242
				-0.41313	0.04118														-0.42462	0.06356															-0.27454	-0.00242
				-0.41219	0.0415														-0.42354	0.06369															-0.27442	-0.00242
				-0.41125	0.04183														-0.423	0.06376															-0.27383	-0.00242
				-0.4103	0.04216														-0.42246	0.06384															-0.27313	-0.00242
				-0.40936	0.04249														-0.42137	0.06398															-0.27243	-0.00242
				-0.40842	0.04283														-0.42029	0.06413															-0.27173	-0.00242
				-0.40748	0.04318														-0.41921	0.06428															-0.27102	-0.00242
				-0.40653	0.04353														-0.41812	0.06443															-0.27032	-0.00242
				-0.40559	0.04389														-0.41704	0.06459															-0.26962	-0.00242
				-0.40465	0.04425														-0.41596	0.06475															-0.26891	-0.00242
				-0.4037	0.04462														-0.41487	0.06492															-0.26821	-0.00242
				-0.40276	0.04499														-0.41379	0.06509															-0.26751	-0.00242
				-0.40182	0.04537														-0.41271	0.06526															-0.26681	-0.00242
				-0.40088	0.04575														-0.41162	0.06544															-0.2661	-0.00242
				-0.39993	0.04614														-0.41054	0.06562															-0.2654	-0.00242
				-0.39899	0.04654														-0.40946	0.0658															-0.2647	-0.00242
				-0.39805	0.04694														-0.40837	0.06599															-0.26399	-0.00242
				-0.39779	0.04705														-0.40729	0.06619															-0.26329	-0.00242
				-0.39711	0.04735														-0.40621	0.06638															-0.26259	-0.00242
				-0.39616	0.04776														-0.40513	0.06659															-0.26189	-0.00242
				-0.39522	0.04818														-0.40404	0.06679															-0.26118	-0.00242
				-0.39428	0.04861														-0.40296	0.067															-0.26048	-0.00242
				-0.39333	0.04904														-0.40296	0.067															-0.25978	-0.00242
				-0.39239	0.04948														-0.40188	0.06722															-0.25907	-0.00242
				-0.39145	0.04992														-0.40079	0.06744															-0.25837	-0.00242
				-0.39051	0.05037														-0.39971	0.06767															-0.25767	-0.00242
				-0.38956	0.05083														-0.39863	0.0679															-0.25697	-0.00242
				-0.38862	0.0513														-0.39754	0.06813															-0.25626	-0.00242
				-0.38768	0.05177														-0.39646	0.06837															-0.25556	-0.00242
				-0.38674	0.05224														-0.39538	0.06862															-0.25486	-0.00242
				-0.38579	0.05273														-0.39429	0.06887															-0.25435	-0.00242
				-0.38485	0.05322														-0.39321	0.06912															-0.25415	-0.00242
				-0.38391	0.05372														-0.39213	0.06938															-0.25345	-0.00242
				-0.38296	0.05422														-0.39104	0.06965															-0.25275	-0.00242
				-0.38202	0.05473														-0.38996	0.06992															-0.25205	-0.00242
				-0.38108	0.05525														-0.38888	0.0702															-0.25134	-0.00242
				-0.38014	0.05578														-0.38779	0.07049															-0.25064	-0.00242
				-0.37919	0.05631														-0.38671	0.07078															-0.24994	-0.00242
				-0.37825	0.05686														-0.38563	0.07107															-0.24924	-0.00242
				-0.37775	0.05715														-0.38455	0.07137															-0.24853	-0.00242
				-0.37731	0.0574														-0.38346	0.07168															-0.24783	-0.00242
				-0.37636	0.05796														-0.38292	0.07184															-0.24713	-0.00242
				-0.37542	0.05852														-0.38238	0.072															-0.24642	-0.00242
				-0.37448	0.0591														-0.3813	0.07232															-0.24572	-0.00242
				-0.37354	0.05968														-0.38021	0.07265															-0.24502	-0.00242
				-0.37259	0.06026														-0.37913	0.07298															-0.24432	-0.00242
				-0.37165	0.06086														-0.37805	0.07332															-0.24361	-0.00242
				-0.37071	0.06146														-0.37696	0.07367															-0.24291	-0.00242
				-0.36977	0.06207														-0.37588	0.07403															-0.24221	-0.00242
				-0.36882	0.06269														-0.3748	0.07439															-0.2415	-0.00242
				-0.36788	0.06332														-0.37371	0.07476															-0.2408	-0.00242
				-0.36694	0.06396														-0.37263	0.07514															-0.2401	-0.00242
				-0.36599	0.0646														-0.37155	0.07552															-0.2394	-0.00242
				-0.36505	0.06525														-0.37046	0.07591															-0.23869	-0.00242
				-0.36411	0.06592														-0.36938	0.07631															-0.23799	-0.00242
				-0.36317	0.06659														-0.3683	0.07672															-0.23729	-0.00242
				-0.36222	0.06727														-0.36721	0.07714															-0.23658	-0.00242
				-0.36128	0.06795														-0.36613	0.07756															-0.23588	-0.00242
				-0.36034	0.06865														-0.36505	0.07799															-0.23518	-0.00242
				-0.3594	0.06936														-0.36397	0.07843															-0.23448	-0.00242
				-0.35845	0.07007														-0.36288	0.07888															-0.23429	-0.00242
				-0.35771	0.07064														-0.36288	0.07888															-0.23377	-0.00242
				-0.35751	0.07079														-0.3618	0.07934															-0.23307	-0.00242
				-0.35657	0.07153														-0.36072	0.0798															-0.23237	-0.00242
				-0.35562	0.07227														-0.35963	0.08028															-0.23166	-0.00241
				-0.35468	0.07302														-0.35855	0.08076															-0.23096	-0.00241
				-0.35374	0.07378														-0.35747	0.08126															-0.23026	-0.00241
				-0.3528	0.07455														-0.35638	0.08176															-0.22956	-0.00241
				-0.35185	0.07533														-0.3553	0.08227															-0.22885	-0.00241
				-0.35091	0.07613														-0.35422	0.08279															-0.22815	-0.00241
				-0.34997	0.07693														-0.35313	0.08332															-0.22745	-0.00241
				-0.34903	0.07774														-0.35205	0.08386															-0.22674	-0.00241
				-0.34808	0.07856														-0.35097	0.08442															-0.22604	-0.00241
				-0.34714	0.07939														-0.34988	0.08498															-0.22534	-0.00241
				-0.3462	0.08023														-0.3488	0.08555															-0.22464	-0.00241
				-0.34525	0.08108														-0.34772	0.08613															-0.22393	-0.00241
				-0.34431	0.08194														-0.34663	0.08672															-0.22323	-0.00241
				-0.34337	0.08281														-0.34555	0.08732															-0.22253	-0.00241
				-0.34243	0.08369														-0.34447	0.08794															-0.22182	-0.00241
				-0.34148	0.08458														-0.34338	0.08856															-0.22112	-0.00241
				-0.34054	0.08548														-0.34284	0.08888															-0.22042	-0.00241
				-0.3396	0.0864														-0.3423	0.0892															-0.21972	-0.00241
				-0.33865	0.08732														-0.34122	0.08984															-0.21901	-0.00241
				-0.33771	0.08826														-0.34014	0.0905															-0.21831	-0.00241
				-0.33767	0.0883														-0.33905	0.09117															-0.21761	-0.00241
				-0.33677	0.0892														-0.33797	0.09185															-0.2169	-0.0024
				-0.33583	0.09016														-0.33689	0.09255															-0.2162	-0.0024
				-0.33488	0.09113														-0.3358	0.09325															-0.2155	-0.0024
				-0.33394	0.09211														-0.33472	0.09397															-0.2148	-0.0024
				-0.333	0.0931														-0.33364	0.0947															-0.21423	-0.0024
				-0.33206	0.0941														-0.33255	0.09544															-0.21409	-0.0024
				-0.33111	0.09512														-0.33147	0.0962															-0.21339	-0.0024
				-0.33017	0.09614														-0.33039	0.09696															-0.21269	-0.0024
				-0.32923	0.09718														-0.3293	0.09774															-0.21198	-0.0024
				-0.32828	0.09823														-0.32822	0.09854															-0.21128	-0.00239
				-0.32734	0.09929														-0.32714	0.09935															-0.21058	-0.00239
				-0.3264	0.10036														-0.32605	0.10017															-0.20988	-0.00239
				-0.32546	0.10145														-0.32497	0.101															-0.20917	-0.00239
				-0.32451	0.10254														-0.32389	0.10185															-0.20847	-0.00239
				-0.32357	0.10365														-0.3228	0.10271															-0.20777	-0.00238
				-0.32263	0.10477														-0.3228	0.10271															-0.20707	-0.00238
				-0.32169	0.1059														-0.32172	0.10359															-0.20636	-0.00238
				-0.32074	0.10705														-0.32064	0.10448															-0.20566	-0.00238
				-0.3198	0.10821														-0.31956	0.10538															-0.20496	-0.00237
				-0.31886	0.10938														-0.31847	0.1063															-0.20425	-0.00237
				-0.31791	0.11056														-0.31739	0.10723															-0.20355	-0.00237
				-0.31763	0.11092														-0.31631	0.10818															-0.20285	-0.00236
				-0.31697	0.11176														-0.31522	0.10914															-0.20215	-0.00236
				-0.31603	0.11296														-0.31414	0.11012															-0.20144	-0.00235
				-0.31509	0.11419														-0.31306	0.11112															-0.20074	-0.00235
				-0.31414	0.11542														-0.31197	0.11213															-0.20004	-0.00234
				-0.3132	0.11667														-0.31089	0.11315															-0.19933	-0.00234
				-0.31226	0.11793														-0.30981	0.11419															-0.19863	-0.00233
				-0.31131	0.1192														-0.30872	0.11525															-0.19793	-0.00233
				-0.31037	0.12049														-0.30764	0.11632															-0.19723	-0.00232
				-0.30943	0.12179														-0.30656	0.11741															-0.19652	-0.00232
				-0.30849	0.1231														-0.30547	0.11852															-0.19582	-0.00231
				-0.30754	0.12442														-0.30439	0.11964															-0.19512	-0.0023
				-0.3066	0.12576														-0.30331	0.12078															-0.19441	-0.00229
				-0.30566	0.12712														-0.30277	0.12135															-0.19417	-0.00229
				-0.30472	0.12848														-0.30222	0.12194															-0.19371	-0.00229
				-0.30377	0.12986														-0.30114	0.12311															-0.19301	-0.00228
				-0.30283	0.13126														-0.30006	0.1243															-0.19231	-0.00227
				-0.30189	0.13267														-0.29898	0.12551															-0.1916	-0.00226
				-0.30094	0.13409														-0.29789	0.12674															-0.1909	-0.00225
				-0.3	0.13553														-0.29681	0.12798															-0.1902	-0.00224
				-0.29906	0.13698														-0.29573	0.12924															-0.18949	-0.00222
				-0.29812	0.13844														-0.29464	0.13052															-0.18879	-0.00221
				-0.29759	0.13926														-0.29356	0.13182															-0.18809	-0.0022
				-0.29717	0.13992														-0.29248	0.13314															-0.18739	-0.00218
				-0.29623	0.14141														-0.29139	0.13447															-0.18668	-0.00217
				-0.29529	0.14292														-0.29031	0.13583															-0.18598	-0.00215
				-0.29435	0.14444														-0.28923	0.1372															-0.18528	-0.00213
				-0.2934	0.14597														-0.28814	0.13859															-0.18457	-0.00212
				-0.29246	0.14752														-0.28706	0.14															-0.18387	-0.0021
				-0.29152	0.14909														-0.28598	0.14143															-0.18317	-0.00208
				-0.29057	0.15066														-0.28489	0.14288															-0.18247	-0.00206
				-0.28963	0.15226														-0.28381	0.14435															-0.18176	-0.00203
				-0.28869	0.15387														-0.28273	0.14584															-0.18106	-0.00201
				-0.28775	0.15549														-0.28273	0.14584															-0.18036	-0.00198
				-0.2868	0.15713														-0.28164	0.14735															-0.17965	-0.00196
				-0.28586	0.15878														-0.28056	0.14888															-0.17895	-0.00193
				-0.28492	0.16044														-0.27948	0.15043															-0.17825	-0.0019
				-0.28398	0.16213														-0.2784	0.152															-0.17755	-0.00187
				-0.28303	0.16382														-0.27731	0.15359															-0.17684	-0.00183
				-0.28209	0.16554														-0.27623	0.1552															-0.17614	-0.0018
				-0.28115	0.16726														-0.27515	0.15683															-0.17544	-0.00176
				-0.2802	0.169														-0.27406	0.15848															-0.17473	-0.00172
				-0.27926	0.17076														-0.27298	0.16016															-0.17411	-0.00168
				-0.27832	0.17253														-0.2719	0.16185															-0.17403	-0.00168
				-0.27756	0.17397														-0.27081	0.16357															-0.17333	-0.00163
				-0.27738	0.17432														-0.26973	0.1653															-0.17263	-0.00159
				-0.27643	0.17612														-0.26865	0.16706															-0.17192	-0.00154
				-0.27549	0.17794														-0.26756	0.16884															-0.17122	-0.00148
				-0.27455	0.17977														-0.26648	0.17064															-0.17052	-0.00143
				-0.2736	0.18162														-0.2654	0.17247															-0.16981	-0.00137
				-0.27266	0.18349														-0.26431	0.17431															-0.16911	-0.00131
				-0.27172	0.18536														-0.26323	0.17618															-0.16841	-0.00124
				-0.27078	0.18726														-0.26269	0.17712															-0.16771	-0.00118
				-0.26983	0.18917														-0.26215	0.17807															-0.167	-0.0011
				-0.26889	0.19109														-0.26106	0.17999															-0.1663	-0.00103
				-0.26795	0.19304														-0.25998	0.18192															-0.1656	-0.000950158
				-0.26701	0.19499														-0.2589	0.18388															-0.1649	-0.000866584
				-0.26606	0.19696														-0.25782	0.18586															-0.16419	-0.000778636
				-0.26512	0.19895														-0.25673	0.18786															-0.16349	-0.000686109
				-0.26418	0.20095														-0.25565	0.18989															-0.16279	-0.00058879
				-0.26323	0.20297														-0.25457	0.19194															-0.16208	-0.000486457
				-0.26229	0.20501														-0.25348	0.19401															-0.16138	-0.000378879
				-0.26135	0.20706														-0.2524	0.1961															-0.16068	-0.000265814
				-0.26041	0.20912														-0.25132	0.19822															-0.15998	-0.000147015
				-0.25946	0.2112														-0.25023	0.20036															-0.15927	-2.22214e-05
				-0.25852	0.2133														-0.24915	0.20252															-0.15857	0.000108835
				-0.25758	0.21541														-0.24807	0.20471															-0.15787	0.000246434
				-0.25752	0.21554														-0.24698	0.20692															-0.15716	0.000390865
				-0.25664	0.21754														-0.2459	0.20916															-0.15646	0.000542429
				-0.25569	0.21968														-0.24482	0.21142															-0.15576	0.000701437
				-0.25475	0.22184														-0.24373	0.2137															-0.15506	0.000868212
				-0.25381	0.22402														-0.24265	0.216															-0.15435	0.00104
				-0.25286	0.22621														-0.24265	0.21601															-0.15405	0.00112
				-0.25192	0.22841														-0.24157	0.21833															-0.15365	0.00123
				-0.25098	0.23063														-0.24048	0.22069															-0.15295	0.00142
				-0.25004	0.23287														-0.2394	0.22306															-0.15224	0.00162
				-0.24909	0.23512														-0.23832	0.22546															-0.15154	0.00183
				-0.24815	0.23739														-0.23723	0.22789															-0.15084	0.00205
				-0.24721	0.23968														-0.23615	0.23033															-0.15014	0.00228
				-0.24627	0.24198														-0.23507	0.23281															-0.14943	0.00252
				-0.24532	0.24429														-0.23399	0.2353															-0.14873	0.00278
				-0.24438	0.24662														-0.2329	0.23782															-0.14803	0.00304
				-0.24344	0.24897														-0.23182	0.24037															-0.14732	0.00332
				-0.24249	0.25133														-0.23074	0.24293															-0.14662	0.00361
				-0.24155	0.2537														-0.22965	0.24553															-0.14592	0.00391
				-0.24061	0.2561														-0.22857	0.24814															-0.14522	0.00423
				-0.23967	0.2585														-0.22749	0.25078															-0.14451	0.00456
				-0.23872	0.26092														-0.2264	0.25344															-0.14381	0.00491
				-0.23778	0.26336														-0.22532	0.25613															-0.14311	0.00527
				-0.23748	0.26414														-0.22424	0.25884															-0.1424	0.00564
				-0.23684	0.26582														-0.22315	0.26158															-0.1417	0.00604
				-0.23589	0.26828														-0.22261	0.26296															-0.141	0.00645
				-0.23495	0.27077														-0.22207	0.26434															-0.1403	0.00687
				-0.23401	0.27327														-0.22099	0.26712															-0.13959	0.00732
				-0.23307	0.27578														-0.2199	0.26992															-0.13889	0.00778
				-0.23212	0.27831														-0.21882	0.27275															-0.13819	0.00827
				-0.23118	0.28085														-0.21774	0.27561															-0.13748	0.00878
				-0.23024	0.28341														-0.21665	0.27848															-0.13678	0.0093
				-0.2293	0.28598														-0.21557	0.28138															-0.13608	0.00985
				-0.22835	0.28857														-0.21449	0.28431															-0.13538	0.01042
				-0.22741	0.29117														-0.21341	0.28725															-0.13467	0.01102
				-0.22647	0.29379														-0.21232	0.29022															-0.13399	0.01162
				-0.22552	0.29642														-0.21124	0.29322															-0.13397	0.01163
				-0.22458	0.29906														-0.21016	0.29623															-0.13327	0.01228
				-0.22364	0.30172														-0.20907	0.29927															-0.13256	0.01295
				-0.2227	0.3044														-0.20799	0.30233															-0.13186	0.01364
				-0.22175	0.30709														-0.20691	0.30542															-0.13116	0.01437
				-0.22081	0.30979														-0.20582	0.30853															-0.13046	0.01512
				-0.21987	0.31251														-0.20474	0.31166															-0.12975	0.0159
				-0.21893	0.31524														-0.20366	0.31481															-0.12905	0.01671
				-0.21798	0.31798														-0.20257	0.31798															-0.12835	0.01756
				-0.21744	0.31957														-0.20257	0.31799															-0.12764	0.01843
				-0.21704	0.32074														-0.20149	0.32118															-0.12694	0.01934
				-0.2161	0.32351														-0.20041	0.32439															-0.12624	0.02028
				-0.21515	0.3263														-0.19932	0.32763															-0.12554	0.02126
				-0.21421	0.3291														-0.19824	0.3309															-0.12483	0.02228
				-0.21327	0.33191														-0.19716	0.33418															-0.12413	0.02333
				-0.21233	0.33474														-0.19607	0.33748															-0.12343	0.02442
				-0.21138	0.33758														-0.19499	0.34081															-0.12273	0.02555
				-0.21044	0.34043														-0.19391	0.34415															-0.12202	0.02672
				-0.2095	0.34329														-0.19283	0.34752															-0.12132	0.02793
				-0.20855	0.34617														-0.19174	0.35091															-0.12062	0.02919
				-0.20761	0.34906														-0.19066	0.35431															-0.11991	0.03049
				-0.20667	0.35197														-0.18958	0.35774															-0.11921	0.03183
				-0.20573	0.35488														-0.18849	0.36119															-0.11851	0.03323
				-0.20478	0.35781														-0.18741	0.36465															-0.11781	0.03467
				-0.20384	0.36075														-0.18633	0.36814															-0.1171	0.03616
				-0.2029	0.3637														-0.18524	0.37164															-0.1164	0.0377
				-0.20196	0.36667														-0.18416	0.37517															-0.1157	0.03929
				-0.20101	0.36964														-0.18308	0.37871															-0.11499	0.04093
				-0.20007	0.37263														-0.18253	0.38051															-0.11429	0.04263
				-0.19913	0.37563														-0.18199	0.38227															-0.11393	0.04352
				-0.19818	0.37864														-0.18091	0.38585															-0.11359	0.04438
				-0.1974	0.38116														-0.17983	0.38945															-0.11289	0.04619
				-0.19724	0.38166														-0.17874	0.39306															-0.11218	0.04806
				-0.1963	0.3847														-0.17766	0.39669															-0.11148	0.04999
				-0.19536	0.38774														-0.17658	0.40034															-0.11078	0.05198
				-0.19441	0.3908														-0.17549	0.404															-0.11007	0.05403
				-0.19347	0.39386														-0.17441	0.40769															-0.10937	0.05614
				-0.19253	0.39694														-0.17333	0.41138															-0.10867	0.05832
				-0.19159	0.40002														-0.17225	0.4151															-0.10797	0.06057
				-0.19064	0.40312														-0.17116	0.41883															-0.10726	0.06288
				-0.1897	0.40623														-0.17008	0.42257															-0.10656	0.06526
				-0.18876	0.40934														-0.169	0.42633															-0.10586	0.06772
				-0.18781	0.41247														-0.16791	0.4301															-0.10515	0.07024
				-0.18687	0.4156														-0.16683	0.43389															-0.10445	0.07284
				-0.18593	0.41875														-0.16575	0.43769															-0.10375	0.07551
				-0.18499	0.4219														-0.16466	0.4415															-0.10305	0.07826
				-0.18404	0.42507														-0.16358	0.44533															-0.10234	0.08108
				-0.1831	0.42824														-0.1625	0.44915															-0.10164	0.08399
				-0.18216	0.43142														-0.1625	0.44917															-0.10094	0.08697
				-0.18122	0.43461														-0.16141	0.45302															-0.10023	0.09004
				-0.18027	0.4378														-0.16033	0.45688															-0.09953	0.09318
				-0.17933	0.44101														-0.15925	0.46076															-0.09883	0.09641
				-0.17839	0.44422														-0.15816	0.46464															-0.09813	0.09973
				-0.17744	0.44744														-0.15708	0.46854															-0.09742	0.10313
				-0.17736	0.44773														-0.156	0.47244															-0.09672	0.10662
				-0.1765	0.45067														-0.15491	0.47636															-0.09602	0.1102
				-0.17556	0.4539														-0.15383	0.48029															-0.09531	0.11387
				-0.17462	0.45714														-0.15275	0.48422															-0.09461	0.11763
				-0.17367	0.46039														-0.15167	0.48816															-0.09391	0.12149
				-0.17273	0.46365														-0.15058	0.49211															-0.09387	0.1217
				-0.17179	0.46691														-0.1495	0.49607															-0.09321	0.12543
				-0.17084	0.47017														-0.14246	0.52195															-0.0925	0.12948
				-0.1699	0.47345														-0.12242	0.5961															-0.0918	0.13361
				-0.16896	0.47673														-0.12025	0.60406															-0.0911	0.13785
				-0.16802	0.48001														-0.11917	0.60803															-0.09039	0.14218
				-0.16707	0.4833														-0.11809	0.61199															-0.08969	0.14661
				-0.16613	0.48659														-0.117	0.61594															-0.08899	0.15114
				-0.16519	0.48989														-0.11592	0.61989															-0.08829	0.15577
				-0.16425	0.4932														-0.11484	0.62382															-0.08758	0.1605
				-0.1633	0.49651														-0.11375	0.62775															-0.08688	0.16533
				-0.16236	0.49982														-0.11267	0.63167															-0.08618	0.17027
				-0.16142	0.50313														-0.11159	0.63557															-0.08548	0.17531
				-0.16047	0.50645														-0.1105	0.63947															-0.08477	0.18045
				-0.15732	0.51758														-0.10942	0.64335															-0.08407	0.1857
				-0.13785	0.58652														-0.10834	0.64722															-0.08337	0.19106
				-0.13729	0.58849														-0.10726	0.65107															-0.08266	0.19652
				-0.13691	0.58984														-0.10617	0.65492															-0.08196	0.20208
				-0.13596	0.59316														-0.10509	0.65874															-0.08126	0.20775
				-0.13502	0.59648														-0.10401	0.66256															-0.08056	0.21353
				-0.13408	0.59979														-0.10292	0.66635															-0.07985	0.21941
				-0.13313	0.6031														-0.10238	0.66825															-0.07915	0.2254
				-0.13219	0.60641														-0.10184	0.67013															-0.07845	0.2315
				-0.13125	0.60971														-0.10076	0.6739															-0.07774	0.2377
				-0.13031	0.613														-0.09967	0.67764															-0.07704	0.24401
				-0.12936	0.61629														-0.09859	0.68137															-0.07634	0.25043
				-0.12842	0.61957														-0.09751	0.68508															-0.07564	0.25695
				-0.12748	0.62285														-0.09642	0.68877															-0.07493	0.26358
				-0.12654	0.62612														-0.09534	0.69244															-0.07423	0.27031
				-0.12559	0.62938														-0.09426	0.69609															-0.07381	0.27438
				-0.12465	0.63264														-0.09317	0.69972															-0.07353	0.27715
				-0.12371	0.63589														-0.09209	0.70333															-0.07282	0.28409
				-0.12276	0.63913														-0.09101	0.70691															-0.07212	0.29114
				-0.12182	0.64237														-0.08992	0.71047															-0.07142	0.29828
				-0.12088	0.64559														-0.08884	0.71401															-0.07072	0.30553
				-0.11994	0.64881														-0.08776	0.71753															-0.07001	0.31288
				-0.11899	0.65202														-0.08668	0.72102															-0.06931	0.32033
				-0.11805	0.65522														-0.08559	0.72448															-0.06861	0.32788
				-0.11725	0.65793														-0.08451	0.72792															-0.0679	0.33552
				-0.11711	0.65841														-0.08343	0.73133															-0.0672	0.34326
				-0.11617	0.66159														-0.08234	0.73472															-0.0665	0.35109
				-0.11522	0.66476														-0.08234	0.73473															-0.0658	0.35901
				-0.11428	0.66792														-0.08126	0.73808															-0.06509	0.36703
				-0.11334	0.67107														-0.08018	0.74141															-0.06439	0.37513
				-0.11239	0.67421														-0.07909	0.74471															-0.06369	0.38333
				-0.11145	0.67734														-0.07801	0.74798															-0.06298	0.3916
				-0.11051	0.68046														-0.07693	0.75122															-0.06228	0.39996
				-0.10957	0.68356														-0.07584	0.75443															-0.06158	0.4084
				-0.10862	0.68666														-0.07476	0.75761															-0.06088	0.41692
				-0.10768	0.68974														-0.07368	0.76076															-0.06017	0.42551
				-0.10674	0.6928														-0.07259	0.76388															-0.05947	0.43418
				-0.10579	0.69586														-0.07151	0.76696															-0.05877	0.44291
				-0.10485	0.6989														-0.07043	0.77001															-0.05806	0.45172
				-0.10391	0.70193														-0.06934	0.77303															-0.05736	0.46059
				-0.10297	0.70494														-0.06826	0.77601															-0.05666	0.46952
				-0.10202	0.70794														-0.06718	0.77896															-0.05596	0.47851
				-0.10108	0.71092														-0.0661	0.78188															-0.05525	0.48756
				-0.10014	0.71389														-0.06501	0.78475															-0.05455	0.49666
				-0.0992	0.71685														-0.06393	0.78759															-0.05385	0.50581
				-0.09825	0.71979														-0.06285	0.7904															-0.05375	0.50708
				-0.09731	0.72271														-0.0623	0.7918															-0.05314	0.515
				-0.09721	0.72302														-0.06176	0.79316															-0.05244	0.52424
				-0.09637	0.72562														-0.06068	0.79589															-0.05174	0.53352
				-0.09542	0.72851														-0.0596	0.79858															-0.05104	0.54283
				-0.09448	0.73138														-0.05851	0.80123															-0.05033	0.55217
				-0.09354	0.73424														-0.05743	0.80385															-0.04963	0.56154
				-0.0926	0.73708														-0.05635	0.80642															-0.04893	0.57093
				-0.09165	0.7399														-0.05526	0.80895															-0.04822	0.58034
				-0.09071	0.74271														-0.05418	0.81144															-0.04752	0.58977
				-0.08977	0.7455														-0.0531	0.81389															-0.04682	0.5992
				-0.08883	0.74826														-0.05201	0.8163															-0.04612	0.60865
				-0.08788	0.75101														-0.05093	0.81866															-0.04541	0.61809
				-0.08694	0.75374														-0.04985	0.82098															-0.04471	0.62754
				-0.086	0.75645														-0.04876	0.82326															-0.04401	0.63697
				-0.08505	0.75914														-0.04768	0.8255															-0.04331	0.6464
				-0.08411	0.76182														-0.0466	0.82769															-0.0426	0.6558
				-0.08317	0.76447														-0.04552	0.82984															-0.0419	0.66519
				-0.08223	0.7671														-0.04443	0.83194															-0.0412	0.67455
				-0.08128	0.76971														-0.04335	0.834															-0.04049	0.68388
				-0.08034	0.77229														-0.04227	0.83602															-0.03979	0.69318
				-0.0794	0.77486														-0.04226	0.83603															-0.03909	0.70244
				-0.07846	0.77741														-0.04118	0.83798															-0.03839	0.71165
				-0.07751	0.77993														-0.0401	0.8399															-0.03768	0.72081
				-0.07717	0.78084														-0.03902	0.84178															-0.03698	0.72991
				-0.07657	0.78243														-0.03793	0.8436															-0.03628	0.73896
				-0.07563	0.78491														-0.03685	0.84538															-0.03557	0.74794
				-0.07468	0.78737														-0.03577	0.84711															-0.03487	0.75685
				-0.07374	0.7898														-0.03468	0.8488															-0.03417	0.76569
				-0.0728	0.79221														-0.0336	0.85043															-0.03368	0.77178
				-0.07186	0.7946														-0.03252	0.85202															-0.03347	0.77444
				-0.07091	0.79696														-0.03143	0.85356															-0.03276	0.78311
				-0.06997	0.7993														-0.03035	0.85505															-0.03206	0.79169
				-0.06903	0.80161														-0.02927	0.85648															-0.03136	0.80018
				-0.06808	0.8039														-0.02818	0.85787															-0.03065	0.80856
				-0.06714	0.80617														-0.0271	0.85921															-0.02995	0.81684
				-0.0662	0.80841														-0.02602	0.8605															-0.02925	0.82501
				-0.06526	0.81062														-0.02493	0.86174															-0.02855	0.83306
				-0.06431	0.81281														-0.02385	0.86293															-0.02784	0.84099
				-0.06337	0.81497														-0.02277	0.86406															-0.02714	0.8488
				-0.06243	0.81711														-0.02223	0.86461															-0.02644	0.85648
				-0.06149	0.81922														-0.02169	0.86515															-0.02573	0.86402
				-0.06054	0.8213														-0.0206	0.86618															-0.02503	0.87142
				-0.0596	0.82336														-0.01952	0.86716															-0.02433	0.87868
				-0.05866	0.82539														-0.01844	0.86809															-0.02363	0.88579
				-0.05771	0.82739														-0.01735	0.86897															-0.02292	0.89274
				-0.05713	0.82862														-0.01627	0.86979															-0.02222	0.89954
				-0.05677	0.82936														-0.01519	0.87057															-0.02152	0.90618
				-0.05583	0.83131														-0.0141	0.87129															-0.02081	0.91264
				-0.05489	0.83323														-0.01302	0.87195															-0.02011	0.91894
				-0.05394	0.83512														-0.01194	0.87257															-0.01941	0.92506
				-0.053	0.83698														-0.01085	0.87313															-0.01871	0.93101
				-0.05206	0.83882														-0.00977	0.87364															-0.018	0.93677
				-0.05112	0.84062														-0.00869	0.87409															-0.0173	0.94234
				-0.05017	0.8424														-0.0076	0.87449															-0.0166	0.94772
				-0.04923	0.84414														-0.00652	0.87484															-0.01589	0.95291
				-0.04829	0.84586														-0.00544	0.87514															-0.01519	0.9579
				-0.04734	0.84755														-0.00435	0.87538															-0.01449	0.96269
				-0.0464	0.8492														-0.00327	0.87557															-0.01379	0.96727
				-0.04546	0.85083														-0.00219	0.8757															-0.01362	0.96832
				-0.04452	0.85243														-0.00219	0.8757															-0.01308	0.97165
				-0.04357	0.85399														-0.00111	0.87578															-0.01238	0.97581
				-0.04263	0.85553														-2.21922e-05	0.87581															-0.01168	0.97976
				-0.04169	0.85704														0.00106	0.87579															-0.01097	0.9835
				-0.04074	0.85851														0.00214	0.87571															-0.01027	0.98702
				-0.0398	0.85995														0.00323	0.87557															-0.00957	0.99031
				-0.03886	0.86136														0.00431	0.87539															-0.00887	0.99338
				-0.03792	0.86274														0.00539	0.87515															-0.00816	0.99623
				-0.03709	0.86393														0.00648	0.87485															-0.00746	0.99885
				-0.03697	0.86409														0.00756	0.8745															-0.00676	1.00123
				-0.03603	0.86541														0.00864	0.8741															-0.00605	1.00339
				-0.03509	0.86669														0.00973	0.87365															-0.00535	1.00532
				-0.03415	0.86795														0.01081	0.87314															-0.00465	1.00701
				-0.0332	0.86917														0.01189	0.87258															-0.00395	1.00846
				-0.03226	0.87035														0.01298	0.87197															-0.00324	1.00968
				-0.03132	0.87151														0.01406	0.8713															-0.00254	1.01066
				-0.03037	0.87263														0.01514	0.87058															-0.00184	1.0114
				-0.02943	0.87372														0.01623	0.86981															-0.00114	1.01191
				-0.02849	0.87478														0.01731	0.86899															-0.000432252	1.01218
				-0.02755	0.8758														0.01785	0.86856															0.000270581	1.0122
				-0.0266	0.87679														0.01839	0.86811															0.000973413	1.01199
				-0.02566	0.87775														0.01947	0.86719															0.00168	1.01154
				-0.02472	0.87867														0.02056	0.86621															0.00238	1.01085
				-0.02378	0.87956														0.02164	0.86517															0.00308	1.00992
				-0.02283	0.88042														0.02272	0.86409															0.00378	1.00876
				-0.02189	0.88124														0.02381	0.86296															0.00449	1.00736
				-0.02095	0.88203														0.02489	0.86177															0.00519	1.00572
				-0.02	0.88278														0.02597	0.86053															0.00589	1.00385
				-0.01906	0.8835														0.02706	0.85925															0.00644	1.00223
				-0.01812	0.88419														0.02814	0.85791															0.0066	1.00175
				-0.01718	0.88484														0.02922	0.85652															0.0073	0.99941
				-0.01705	0.88493														0.03031	0.85508															0.008	0.99684
				-0.01623	0.88546														0.03139	0.8536															0.0087	0.99405
				-0.01529	0.88604														0.03247	0.85206															0.00941	0.99103
				-0.01435	0.88659														0.03356	0.85047															0.01011	0.98779
				-0.01341	0.88711														0.03464	0.84884															0.01081	0.98432
				-0.01246	0.88759														0.03572	0.84716															0.01152	0.98063
				-0.01152	0.88803														0.03681	0.84543															0.01222	0.97673
				-0.01058	0.88844														0.03789	0.84365															0.01292	0.97261
				-0.00963	0.88882														0.03789	0.84365															0.01362	0.96829
				-0.00869	0.88916														0.03897	0.84182															0.01433	0.96375
				-0.00775	0.88947														0.04005	0.83995															0.01503	0.95901
				-0.00681	0.88974														0.04114	0.83803															0.01573	0.95406
				-0.00586	0.88997														0.04222	0.83607															0.01644	0.94892
				-0.00492	0.89018														0.0433	0.83405															0.01714	0.94358
				-0.00398	0.89034														0.04439	0.832															0.01784	0.93805
				-0.00303	0.89047														0.04547	0.8299															0.01854	0.93234
				-0.00209	0.89057														0.04655	0.82775															0.01925	0.92643
				-0.00115	0.89063														0.04764	0.82556															0.01995	0.92035
				-0.000206547	0.89066														0.04872	0.82332															0.02065	0.91409
				0.000736206	0.89065														0.0498	0.82104															0.02136	0.90766
				0.00168	0.89061														0.05089	0.81872															0.02206	0.90107
				0.00262	0.89053														0.05197	0.81636															0.02276	0.89431
				0.00299	0.89049														0.05305	0.81395															0.02346	0.88739
				0.00356	0.89041														0.05414	0.8115															0.02417	0.88031
				0.00451	0.89027														0.05522	0.80901															0.02487	0.87309
				0.00545	0.89008														0.0563	0.80648															0.02557	0.86572
				0.00639	0.88986														0.05739	0.80391															0.02628	0.85821
				0.00734	0.88961														0.05793	0.8026															0.0265	0.85578
				0.00828	0.88932														0.05847	0.8013															0.02698	0.85056
				0.00922	0.889														0.05955	0.79865															0.02768	0.84278
				0.01016	0.88864														0.06063	0.79596															0.02838	0.83488
				0.01111	0.88825														0.06172	0.79323															0.02909	0.82685
				0.01205	0.88782														0.0628	0.79047															0.02979	0.81871
				0.01299	0.88736														0.06388	0.78767															0.03049	0.81046
				0.01393	0.88686														0.06497	0.78483															0.0312	0.8021
				0.01488	0.88633														0.06605	0.78195															0.0319	0.79363
				0.01582	0.88577														0.06713	0.77904															0.0326	0.78507
				0.01676	0.88517														0.06822	0.77609															0.0333	0.77642
				0.01771	0.88453														0.0693	0.77311															0.03401	0.76769
				0.01865	0.88386														0.07038	0.77009															0.03471	0.75887
				0.01959	0.88316														0.07147	0.76704															0.03541	0.74998
				0.02053	0.88242														0.07255	0.76396															0.03612	0.74101
				0.02148	0.88165														0.07363	0.76084															0.03682	0.73198
				0.02242	0.88085														0.07472	0.75769															0.03752	0.72289
				0.02302	0.88032														0.0758	0.75451															0.03822	0.71374
				0.02336	0.88001														0.07688	0.7513															0.03893	0.70454
				0.02431	0.87914														0.07797	0.74806															0.03963	0.69529
				0.02525	0.87823														0.07797	0.74805															0.04033	0.68601
				0.02619	0.87729														0.07905	0.74479															0.04103	0.67668
				0.02713	0.87632														0.08013	0.74149															0.04174	0.66733
				0.02808	0.87531														0.08122	0.73816															0.04244	0.65794
				0.02902	0.87427														0.0823	0.7348															0.04314	0.64854
				0.02996	0.8732														0.08338	0.73142															0.04385	0.63912
				0.0309	0.8721														0.08446	0.72801															0.04455	0.62969
				0.03185	0.87096														0.08555	0.72457															0.04525	0.62024
				0.03279	0.86979														0.08663	0.72111															0.04595	0.6108
				0.03373	0.86858														0.08771	0.71762															0.04656	0.60267
				0.03468	0.86735														0.0888	0.7141															0.04666	0.60135
				0.03562	0.86608														0.08988	0.71056															0.04736	0.59192
				0.03656	0.86478														0.09096	0.707															0.04806	0.58249
				0.0375	0.86345														0.09205	0.70342															0.04877	0.57307
				0.03845	0.86208														0.09313	0.69981															0.04947	0.56368
				0.03939	0.86069														0.09421	0.69618															0.05017	0.5543
				0.04033	0.85926														0.0953	0.69253															0.05087	0.54495
				0.04127	0.8578														0.09638	0.68887															0.05158	0.53563
				0.04222	0.85631														0.09746	0.68518															0.05228	0.52635
				0.04306	0.85496														0.09801	0.6833															0.05298	0.5171
				0.04316	0.85479														0.09855	0.68147															0.05369	0.5079
				0.0441	0.85324														0.09963	0.67774															0.05439	0.49874
				0.04505	0.85166														0.10071	0.67399															0.05509	0.48963
				0.04599	0.85005														0.1018	0.67023															0.05579	0.48057
				0.04693	0.84841														0.10288	0.66645															0.0565	0.47157
				0.04787	0.84674														0.10396	0.66265															0.0572	0.46262
				0.04882	0.84504														0.10504	0.65884															0.0579	0.45374
				0.04976	0.84331														0.10613	0.65501															0.05861	0.44491
				0.0507	0.84154														0.10721	0.65117															0.05931	0.43616
				0.05164	0.83975														0.10829	0.64732															0.06001	0.42748
				0.05259	0.83794														0.10938	0.64345															0.06071	0.41887
				0.05353	0.83609														0.11046	0.63957															0.06142	0.41033
				0.05447	0.83421														0.11154	0.63567															0.06212	0.40188
				0.05542	0.83231														0.11263	0.63177															0.06282	0.3935
				0.05636	0.83038														0.11371	0.62785															0.06353	0.3852
				0.0573	0.82842														0.11479	0.62393															0.06423	0.37699
				0.05824	0.82643														0.11588	0.61999															0.06493	0.36887
				0.05919	0.82441														0.11696	0.61604															0.06563	0.36083
				0.06013	0.82237														0.11804	0.6121															0.06634	0.35289
				0.06107	0.8203														0.11804	0.61209															0.06662	0.34971
				0.06202	0.8182														0.11913	0.60813															0.06704	0.34503
				0.06296	0.81608														0.12021	0.60416															0.06774	0.33727
				0.0631	0.81576														0.13808	0.53809															0.06845	0.32961
				0.0639	0.81393														0.14945	0.49618															0.06915	0.32204
				0.06484	0.81176														0.15054	0.49222															0.06985	0.31457
				0.06579	0.80956														0.15162	0.48827															0.07055	0.3072
				0.06673	0.80733														0.1527	0.48432															0.07126	0.29993
				0.06767	0.80508														0.15379	0.48039															0.07196	0.29276
				0.06861	0.8028														0.15487	0.47646															0.07266	0.28569
				0.06956	0.8005														0.15595	0.47254															0.07337	0.27872
				0.0705	0.79818														0.15704	0.46864															0.07407	0.27186
				0.07144	0.79583														0.15812	0.46474															0.07477	0.2651
				0.07239	0.79345														0.15812	0.46474															0.07547	0.25845
				0.07333	0.79105														0.1592	0.46086															0.07618	0.25191
				0.07427	0.78863														0.16029	0.45698															0.07688	0.24547
				0.07521	0.78619														0.16137	0.45312															0.07758	0.23913
				0.07616	0.78372														0.16245	0.44927															0.07829	0.2329
				0.0771	0.78123														0.16354	0.44543															0.07899	0.22678
				0.07804	0.77872														0.16462	0.4416															0.07969	0.22077
				0.07898	0.77619														0.1657	0.43778															0.08039	0.21486
				0.07993	0.77363														0.16678	0.43398															0.0811	0.20906
				0.08087	0.77105														0.16787	0.4302															0.0818	0.20336
				0.08181	0.76845														0.16895	0.42642															0.0825	0.19777
				0.08276	0.76583														0.17003	0.42267															0.0832	0.19229
				0.08314	0.76476														0.17112	0.41892															0.08391	0.18691
				0.0837	0.76319														0.1722	0.41519															0.08461	0.18164
				0.08464	0.76053														0.17328	0.41148															0.08531	0.17647
				0.08558	0.75785														0.17437	0.40778															0.08602	0.17141
				0.08653	0.75515														0.17545	0.4041															0.08668	0.16672
				0.08747	0.75243														0.17653	0.40043															0.08672	0.16645
				0.08841	0.74969														0.17762	0.39679															0.08742	0.16159
				0.08935	0.74693														0.17816	0.39496															0.08812	0.15684
				0.0903	0.74416														0.1787	0.39315															0.08883	0.15219
				0.09124	0.74136														0.17978	0.38954															0.08953	0.14763
				0.09218	0.73855														0.18087	0.38594															0.09023	0.14318
				0.09313	0.73572														0.18195	0.38236															0.09094	0.13883
				0.09407	0.73287														0.18303	0.3788															0.09164	0.13457
				0.09501	0.73														0.18412	0.37526															0.09234	0.13041
				0.09595	0.72712														0.1852	0.37173															0.09304	0.12635
				0.0969	0.72422														0.18628	0.36823															0.09375	0.12238
				0.09784	0.72131														0.18737	0.36474															0.09445	0.1185
				0.09878	0.71838														0.18845	0.36128															0.09515	0.11472
				0.09973	0.71543														0.18953	0.35783															0.09586	0.11103
				0.10067	0.71247														0.19061	0.3544															0.09656	0.10743
				0.10161	0.70949														0.1917	0.35099															0.09726	0.10392
				0.10255	0.7065														0.19278	0.34761															0.09796	0.1005
				0.10318	0.7045														0.19386	0.34424															0.09867	0.09716
				0.1035	0.70349														0.19495	0.34089															0.09937	0.09391
				0.10444	0.70047														0.19603	0.33757															0.10007	0.09074
				0.10538	0.69744														0.19711	0.33426															0.10078	0.08766
				0.10632	0.69439														0.1982	0.33098															0.10148	0.08466
				0.10727	0.69133														0.1982	0.33097															0.10218	0.08174
				0.10821	0.68825														0.19928	0.32772															0.10288	0.07889
				0.10915	0.68517														0.20036	0.32448															0.10359	0.07613
				0.1101	0.68207														0.20145	0.32126															0.10429	0.07344
				0.11104	0.67896														0.20253	0.31806															0.10499	0.07083
				0.11198	0.67584														0.20361	0.31489															0.1057	0.06828
				0.11292	0.6727														0.2047	0.31174															0.1064	0.06582
				0.11387	0.66956														0.20578	0.30861															0.10674	0.06464
				0.11481	0.6664														0.20686	0.3055															0.1071	0.06342
				0.11575	0.66324														0.20795	0.30241															0.1078	0.06109
				0.11669	0.66006														0.20903	0.29935															0.10851	0.05883
				0.11764	0.65688														0.21011	0.29631															0.10921	0.05663
				0.11858	0.65368														0.21119	0.29329															0.10991	0.0545
				0.11952	0.65048														0.21228	0.2903															0.11062	0.05244
				0.12047	0.64726														0.21336	0.28733															0.11132	0.05044
				0.12141	0.64404														0.21444	0.28438															0.11202	0.04849
				0.12235	0.64081														0.21553	0.28146															0.11272	0.04661
				0.12322	0.63783														0.21661	0.27856															0.11343	0.04479
				0.12329	0.63757														0.21769	0.27568															0.11413	0.04302
				0.12424	0.63433														0.21824	0.27424															0.11483	0.04131
				0.12518	0.63107														0.21878	0.27283															0.11554	0.03966
				0.12612	0.62781														0.21986	0.27															0.11624	0.03805
				0.12707	0.62455														0.22094	0.26719															0.11694	0.0365
				0.12801	0.62127														0.22203	0.26441															0.11764	0.035
				0.12895	0.61799														0.22311	0.26165															0.11835	0.03355
				0.12989	0.61471														0.22419	0.25891															0.11905	0.03215
				0.13084	0.61142														0.22528	0.2562															0.11975	0.03079
				0.13178	0.60812														0.22636	0.25351															0.12045	0.02948
				0.13272	0.60482														0.22744	0.25085															0.12116	0.02822
				0.13366	0.60151														0.22853	0.24821															0.12186	0.02699
				0.13461	0.5982														0.22961	0.24559															0.12256	0.02581
				0.13555	0.59489														0.23069	0.243															0.12327	0.02467
				0.13649	0.59157														0.23177	0.24043															0.12397	0.02357
				0.13744	0.58824														0.23286	0.23789															0.12467	0.02251
				0.14326	0.56766														0.23394	0.23537															0.12537	0.02149
				0.16006	0.50818														0.23502	0.23287															0.12608	0.0205
				0.161	0.50485														0.23611	0.2304															0.12678	0.01955
				0.16195	0.50154														0.23719	0.22795															0.1268	0.01953
				0.16289	0.49822														0.23827	0.22552															0.12748	0.01864
				0.16329	0.49682														0.23828	0.22551															0.12819	0.01775
				0.16383	0.49491														0.23936	0.22312															0.12889	0.0169
				0.16478	0.49161														0.24044	0.22075															0.12959	0.01608
				0.16572	0.48831														0.24152	0.21839															0.13029	0.01529
				0.16666	0.48501														0.24261	0.21606															0.131	0.01454
				0.1676	0.48172														0.24369	0.21376															0.1317	0.01381
				0.16855	0.47843														0.24477	0.21148															0.1324	0.0131
				0.16949	0.47515														0.24586	0.20922															0.13311	0.01243
				0.17043	0.47187														0.24694	0.20698															0.13381	0.01178
				0.17137	0.4686														0.24802	0.20477															0.13451	0.01115
				0.17232	0.46534														0.24911	0.20258															0.13521	0.01055
				0.17326	0.46208														0.25019	0.20042															0.13592	0.00998
				0.1742	0.45883														0.25127	0.19827															0.13662	0.00942
				0.17515	0.45558														0.25235	0.19616															0.13732	0.00889
				0.17609	0.45234														0.25344	0.19406															0.13803	0.00838
				0.17703	0.44911														0.25452	0.19199															0.13873	0.00789
				0.17797	0.44589														0.2556	0.18994															0.13943	0.00742
				0.17892	0.44267														0.25669	0.18791															0.14013	0.00697
				0.17986	0.43946														0.25777	0.18591															0.14084	0.00654
				0.1808	0.43626														0.25831	0.18492															0.14154	0.00613
				0.18174	0.43307														0.25885	0.18393															0.14224	0.00573
				0.18269	0.42989														0.25994	0.18197															0.14295	0.00535
				0.18333	0.42772														0.26102	0.18003															0.14365	0.00499
				0.18363	0.42671														0.2621	0.17812															0.14435	0.00464
				0.18457	0.42354														0.26319	0.17623															0.14505	0.0043
				0.18552	0.42038														0.26427	0.17436															0.14576	0.00398
				0.18646	0.41723														0.26535	0.17252															0.14646	0.00368
				0.1874	0.41409														0.26644	0.17069															0.14686	0.00351
				0.18834	0.41096														0.26752	0.16889															0.14716	0.00338
				0.18929	0.40784														0.2686	0.16711															0.14787	0.0031
				0.19023	0.40473														0.26969	0.16535															0.14857	0.00284
				0.19117	0.40163														0.27077	0.16361															0.14927	0.00258
				0.19212	0.39854														0.27185	0.16189															0.14997	0.00234
				0.19306	0.39546														0.27293	0.1602															0.15068	0.0021
				0.194	0.39238														0.27402	0.15852															0.15138	0.00188
				0.19494	0.38932														0.2751	0.15687															0.15208	0.00167
				0.19589	0.38627														0.27618	0.15524															0.15279	0.00146
				0.19683	0.38324														0.27727	0.15363															0.15349	0.00127
				0.19777	0.38021														0.27835	0.15204															0.15419	0.00108
				0.19871	0.37719														0.27835	0.15204															0.15489	0.000907326
				0.19966	0.37419														0.27943	0.15047															0.1556	0.000738735
				0.2006	0.37119														0.28052	0.14892															0.1563	0.000577986
				0.20154	0.36821														0.2816	0.14739															0.157	0.000424754
				0.20249	0.36524														0.28268	0.14588															0.15771	0.000278725
				0.20337	0.36246														0.28377	0.14439															0.15841	0.000139596
				0.20343	0.36228														0.28485	0.14292															0.15911	7.0736e-06
				0.20437	0.35933														0.28593	0.14147															0.15981	-0.000119123
				0.20531	0.3564														0.28702	0.14004															0.16052	-0.000239264
				0.20626	0.35348														0.2881	0.13863															0.16122	-0.000353613
				0.2072	0.35057														0.28918	0.13723															0.16192	-0.00046242
				0.20814	0.34767														0.29027	0.13586															0.16262	-0.000565927
				0.20908	0.34478														0.29135	0.13451															0.16333	-0.000664369
				0.21003	0.34191														0.29243	0.13317															0.16403	-0.000757968
				0.21097	0.33905														0.29352	0.13185															0.16473	-0.00084694
				0.21191	0.33621														0.2946	0.13056															0.16544	-0.000931494
				0.21286	0.33338														0.29568	0.12928															0.16614	-0.00101
				0.2138	0.33056														0.29676	0.12801															0.16684	-0.00109
				0.21474	0.32775														0.29785	0.12677															0.16692	-0.0011
				0.21568	0.32496														0.29839	0.12615															0.16754	-0.00116
				0.21663	0.32218														0.29893	0.12554															0.16825	-0.00123
				0.21757	0.31941														0.30001	0.12433															0.16895	-0.00129
				0.21851	0.31666														0.3011	0.12314															0.16965	-0.00136
				0.21945	0.31392														0.30218	0.12197															0.17036	-0.00142
				0.2204	0.3112														0.30326	0.12081															0.17106	-0.00147
				0.22134	0.30849														0.30435	0.11967															0.17176	-0.00152
				0.22228	0.30579														0.30543	0.11855															0.17246	-0.00157
				0.22323	0.30311														0.30651	0.11744															0.17317	-0.00162
				0.22341	0.30259														0.3076	0.11635															0.17387	-0.00167
				0.22417	0.30044														0.30868	0.11528															0.17457	-0.00171
				0.22511	0.29779														0.30976	0.11422															0.17528	-0.00175
				0.22605	0.29515														0.31085	0.11318															0.17598	-0.00179
				0.227	0.29253														0.31193	0.11215															0.17668	-0.00182
				0.22794	0.28992														0.31301	0.11114															0.17738	-0.00186
				0.22888	0.28732														0.3141	0.11015															0.17809	-0.00189
				0.22983	0.28474														0.31518	0.10917															0.17879	-0.00192
				0.23077	0.28217														0.31626	0.1082															0.17949	-0.00195
				0.23171	0.27962														0.31734	0.10726															0.1802	-0.00198
				0.23265	0.27709														0.31843	0.10632															0.1809	-0.002
				0.2336	0.27457														0.31843	0.10632															0.1816	-0.00203
				0.23454	0.27206														0.31951	0.1054															0.1823	-0.00205
				0.23548	0.26957														0.32059	0.1045															0.18301	-0.00207
				0.23642	0.26709														0.32168	0.10361															0.18371	-0.00209
				0.23737	0.26463														0.32276	0.10273															0.18441	-0.00211
				0.23831	0.26219														0.32384	0.10187															0.18512	-0.00213
				0.23925	0.25976														0.32493	0.10102															0.18582	-0.00215
				0.2402	0.25734														0.32601	0.10019															0.18652	-0.00216
				0.24114	0.25494														0.32709	0.09937															0.18699	-0.00217
				0.24208	0.25256														0.32818	0.09856															0.18722	-0.00218
				0.24302	0.25019														0.32926	0.09776															0.18793	-0.00219
				0.24345	0.24912														0.33034	0.09698															0.18863	-0.00221
				0.24397	0.24783														0.33143	0.09622															0.18933	-0.00222
				0.24491	0.2455														0.33251	0.09546															0.19004	-0.00223
				0.24585	0.24317														0.33359	0.09472															0.19074	-0.00224
				0.24679	0.24087														0.33468	0.09399															0.19144	-0.00226
				0.24774	0.23857														0.33576	0.09327															0.19214	-0.00227
				0.24868	0.2363														0.33684	0.09256															0.19285	-0.00227
				0.24962	0.23404														0.33792	0.09187															0.19355	-0.00228
				0.25057	0.23179														0.33847	0.09153															0.19425	-0.00229
				0.25151	0.22956														0.33901	0.09119															0.19496	-0.0023
				0.25245	0.22735														0.34009	0.09052															0.19566	-0.00231
				0.25339	0.22515														0.34117	0.08986															0.19636	-0.00231
				0.25434	0.22297														0.34226	0.08921															0.19706	-0.00232
				0.25528	0.2208														0.34334	0.08858															0.19777	-0.00233
				0.25622	0.21865														0.34442	0.08795															0.19847	-0.00233
				0.25716	0.21651														0.34551	0.08734															0.19917	-0.00234
				0.25811	0.21439														0.34659	0.08674															0.19988	-0.00234
				0.25905	0.21229														0.34767	0.08614															0.20058	-0.00235
				0.25999	0.2102														0.34876	0.08556															0.20128	-0.00235
				0.26094	0.20813														0.34984	0.08499															0.20198	-0.00236
				0.26188	0.20607														0.35092	0.08443															0.20269	-0.00236
				0.26282	0.20403														0.35201	0.08388															0.20339	-0.00236
				0.26349	0.20259														0.35309	0.08334															0.20409	-0.00237
				0.26376	0.202														0.35417	0.08281															0.20479	-0.00237
				0.26471	0.19999														0.35526	0.08228															0.2055	-0.00237
				0.26565	0.19799														0.35634	0.08177															0.2062	-0.00238
				0.26659	0.19601														0.35742	0.08127															0.2069	-0.00238
				0.26754	0.19405														0.3585	0.08078															0.20705	-0.00238
				0.26848	0.1921														0.35851	0.08077															0.20761	-0.00238
				0.26942	0.19017														0.35959	0.08029															0.20831	-0.00239
				0.27036	0.18825														0.36067	0.07982															0.20901	-0.00239
				0.27131	0.18635														0.36175	0.07935															0.20971	-0.00239
				0.27225	0.18446														0.36284	0.07889															0.21042	-0.00239
				0.27319	0.18259														0.36392	0.07844															0.21112	-0.00239
				0.27413	0.18073														0.365	0.078															0.21182	-0.00239
				0.27508	0.17889														0.36609	0.07757															0.21253	-0.0024
				0.27602	0.17706														0.36717	0.07715															0.21323	-0.0024
				0.27696	0.17525														0.36825	0.07673															0.21393	-0.0024
				0.27791	0.17346														0.36934	0.07632															0.21463	-0.0024
				0.27885	0.17168														0.37042	0.07592															0.21534	-0.0024
				0.27979	0.16991														0.3715	0.07553															0.21604	-0.0024
				0.28073	0.16816														0.37259	0.07515															0.21674	-0.0024
				0.28168	0.16643														0.37367	0.07477															0.21745	-0.0024
				0.28262	0.16471														0.37475	0.0744															0.21815	-0.00241
				0.28353	0.16306														0.37584	0.07404															0.21885	-0.00241
				0.28356	0.163														0.37692	0.07368															0.21955	-0.00241
				0.2845	0.16132														0.378	0.07333															0.22026	-0.00241
				0.28545	0.15964														0.37855	0.07316															0.22096	-0.00241
				0.28639	0.15798														0.37908	0.07299															0.22166	-0.00241
				0.28733	0.15634														0.38017	0.07266															0.22237	-0.00241
				0.28828	0.15471														0.38125	0.07233															0.22307	-0.00241
				0.28922	0.15309														0.38233	0.07201															0.22377	-0.00241
				0.29016	0.15149														0.38342	0.07169															0.22447	-0.00241
				0.2911	0.1499														0.3845	0.07138															0.22518	-0.00241
				0.29205	0.14833														0.38558	0.07108															0.22588	-0.00241
				0.29299	0.14677														0.38667	0.07078															0.22658	-0.00241
				0.29393	0.14523														0.38775	0.07049															0.22711	-0.00241
				0.29488	0.1437														0.38883	0.07021															0.22729	-0.00241
				0.29582	0.14219														0.38992	0.06993															0.22799	-0.00241
				0.29676	0.14069														0.391	0.06966															0.22869	-0.00241
				0.2977	0.1392														0.39208	0.06939															0.22939	-0.00241
				0.29865	0.13773														0.39317	0.06913															0.2301	-0.00241
				0.29959	0.13628														0.39425	0.06887															0.2308	-0.00241
				0.30053	0.13483														0.39533	0.06862															0.2315	-0.00241
				0.30147	0.1334														0.39642	0.06838															0.23221	-0.00242
				0.30242	0.13199														0.3975	0.06814															0.23291	-0.00242
				0.30336	0.13059														0.39858	0.0679															0.23361	-0.00242
				0.30356	0.13029														0.39858	0.0679															0.23431	-0.00242
				0.3043	0.1292														0.39967	0.06767															0.23502	-0.00242
				0.30525	0.12782														0.40075	0.06745															0.23572	-0.00242
				0.30619	0.12646														0.40183	0.06723															0.23642	-0.00242
				0.30713	0.12512														0.40291	0.06701															0.23713	-0.00242
				0.30807	0.12378														0.404	0.0668															0.23783	-0.00242
				0.30902	0.12246														0.40508	0.06659															0.23853	-0.00242
				0.30996	0.12116														0.40616	0.06639															0.23923	-0.00242
				0.3109	0.11986														0.40725	0.06619															0.23994	-0.00242
				0.31184	0.11859														0.40833	0.066															0.24064	-0.00242
				0.31279	0.11732														0.40941	0.06581															0.24134	-0.00242
				0.31373	0.11606														0.4105	0.06562															0.24205	-0.00242
				0.31467	0.11482														0.41158	0.06544															0.24275	-0.00242
				0.31562	0.1136														0.41266	0.06527															0.24345	-0.00242
				0.31656	0.11238														0.41375	0.06509															0.24415	-0.00242
				0.3175	0.11118														0.41483	0.06492															0.24486	-0.00242
				0.31844	0.10999														0.41591	0.06476															0.24556	-0.00242
				0.31939	0.10881														0.417	0.0646															0.24626	-0.00242
				0.32033	0.10765														0.41808	0.06444															0.24696	-0.00242
				0.32127	0.1065														0.41862	0.06436															0.24717	-0.00242
				0.32221	0.10536														0.41916	0.06428															0.24767	-0.00242
				0.32316	0.10423														0.42025	0.06413															0.24837	-0.00242
				0.3236	0.10371														0.42133	0.06398															0.24907	-0.00242
				0.3241	0.10312														0.42241	0.06384															0.24978	-0.00242
				0.32504	0.10201														0.42349	0.0637															0.25048	-0.00242
				0.32599	0.10092														0.42458	0.06356															0.25118	-0.00242
				0.32693	0.09984														0.42566	0.06343															0.25188	-0.00242
				0.32787	0.09878														0.42674	0.06329															0.25259	-0.00242
				0.32881	0.09772														0.42783	0.06317															0.25329	-0.00242
				0.32976	0.09668														0.42891	0.06304															0.25399	-0.00242
				0.3307	0.09565														0.42999	0.06292															0.2547	-0.00242
				0.33164	0.09463														0.43108	0.0628															0.2554	-0.00242
				0.33259	0.09362														0.43216	0.06268															0.2561	-0.00242
				0.33353	0.09262														0.43324	0.06257															0.2568	-0.00242
				0.33447	0.09164														0.43433	0.06245															0.25751	-0.00242
				0.33541	0.09066														0.43541	0.06235															0.25821	-0.00242
				0.33636	0.0897														0.43649	0.06224															0.25891	-0.00242
				0.3373	0.08875														0.43758	0.06213															0.25962	-0.00242
				0.33824	0.08781														0.43866	0.06203															0.26032	-0.00242
				0.33918	0.08688														0.43866	0.06203															0.26102	-0.00242
				0.34013	0.08596														0.43974	0.06193															0.26172	-0.00242
				0.34107	0.08505														0.44083	0.06184															0.26243	-0.00242
				0.34201	0.08415														0.44191	0.06174															0.26313	-0.00242
				0.34296	0.08326														0.44299	0.06165															0.26383	-0.00242
				0.34364	0.08263														0.44407	0.06156															0.26454	-0.00242
				0.3439	0.08239														0.44516	0.06147															0.26524	-0.00242
				0.34484	0.08152														0.44624	0.06139															0.26594	-0.00242
				0.34578	0.08067														0.44732	0.0613															0.26664	-0.00242
				0.34673	0.07982														0.44841	0.06122															0.26723	-0.00242
				0.34767	0.07898														0.44949	0.06114															0.26735	-0.00242
				0.34861	0.07816														0.45057	0.06107															0.26805	-0.00242
				0.34955	0.07734														0.45166	0.06099															0.26875	-0.00242
				0.3505	0.07654														0.45274	0.06092															0.26946	-0.00242
				0.35144	0.07574														0.45382	0.06084															0.27016	-0.00242
				0.35238	0.07496														0.45491	0.06077															0.27086	-0.00242
				0.35333	0.07418														0.45599	0.06071															0.27156	-0.00242
				0.35427	0.07342														0.45707	0.06064															0.27227	-0.00242
				0.35521	0.07266														0.45816	0.06057															0.27297	-0.00242
				0.35615	0.07191														0.4587	0.06054															0.27367	-0.00242
				0.3571	0.07117														0.45924	0.06051															0.27438	-0.00242
				0.35804	0.07044														0.46032	0.06045															0.27508	-0.00242
				0.35898	0.06973														0.46141	0.06039															0.27578	-0.00242
				0.35993	0.06901														0.46249	0.06033															0.27648	-0.00242
				0.36087	0.06831														0.46357	0.06027															0.27719	-0.00242
				0.36181	0.06762														0.46465	0.06022															0.27789	-0.00242
				0.36275	0.06694														0.46574	0.06016															0.27859	-0.00242
				0.36368	0.06627														0.46682	0.06011															0.2793	-0.00242
				0.3637	0.06626														0.4679	0.06006															0.28	-0.00242
				0.36464	0.0656														0.46899	0.06001															0.2807	-0.00242
				0.36558	0.06494														0.47007	0.05996															0.2814	-0.00242
				0.36652	0.06429														0.47115	0.05991															0.28211	-0.00242
				0.36747	0.06365														0.47224	0.05986															0.28281	-0.00242
				0.36841	0.06302														0.47332	0.05982															0.28351	-0.00242
				0.36935	0.06239														0.4744	0.05977															0.28422	-0.00242
				0.3703	0.06178														0.47549	0.05973															0.28492	-0.00242
				0.37124	0.06117														0.47657	0.05969															0.28562	-0.00242
				0.37218	0.06057														0.47765	0.05965															0.28632	-0.00242
				0.37312	0.05998														0.47874	0.05961															0.28703	-0.00242
				0.37407	0.0594														0.47874	0.05961															0.28729	-0.00242
				0.37501	0.05882														0.47982	0.05957															0.28773	-0.00242
				0.37595	0.05825														0.4809	0.05953															0.28843	-0.00242
				0.37689	0.05769														0.48199	0.0595															0.28913	-0.00242
				0.37784	0.05714														0.48307	0.05946															0.28984	-0.00242
				0.37878	0.05659														0.48415	0.05943															0.29054	-0.00242
				0.37972	0.05606														0.48523	0.05939															0.29124	-0.00242
				0.38067	0.05553														0.48632	0.05936															0.29195	-0.00242
				0.38161	0.055														0.4874	0.05933															0.29265	-0.00242
				0.38255	0.05449														0.48848	0.0593															0.29335	-0.00242
				0.38349	0.05398														0.48957	0.05927															0.29405	-0.00242
				0.38372	0.05386														0.49065	0.05924															0.29476	-0.00242
				0.38444	0.05348														0.49173	0.05921															0.29546	-0.00242
				0.38538	0.05298														0.49282	0.05918															0.29616	-0.00242
				0.38632	0.05249														0.4939	0.05915															0.29687	-0.00242
				0.38726	0.05201														0.49498	0.05913															0.29757	-0.00242
				0.38821	0.05154														0.49607	0.0591															0.29827	-0.00242
				0.38915	0.05107														0.49715	0.05907															0.29897	-0.00242
				0.39009	0.05061														0.49823	0.05905															0.29968	-0.00242
				0.39104	0.05016														0.49878	0.05904															0.30038	-0.00242
				0.39198	0.04971														0.49932	0.05903															0.30108	-0.00242
				0.39292	0.04927														0.5004	0.059															0.30179	-0.00242
				0.39386	0.04883														0.50148	0.05898															0.30249	-0.00242
				0.39481	0.0484														0.50257	0.05896															0.30319	-0.00242
				0.39575	0.04798														0.50365	0.05894															0.30389	-0.00242
				0.39669	0.04756														0.50473	0.05892															0.3046	-0.00242
				0.39764	0.04715														0.50582	0.0589															0.3053	-0.00242
				0.39858	0.04675														0.5069	0.05888															0.306	-0.00242
				0.39952	0.04635														0.50798	0.05886															0.30671	-0.00242
				0.40046	0.04595														0.50906	0.05884															0.30735	-0.00242
				0.40141	0.04557														0.51015	0.05882															0.30741	-0.00242
				0.40235	0.04519														0.51123	0.05881															0.30811	-0.00242
				0.40329	0.04481														0.51231	0.05879															0.30881	-0.00242
				0.40376	0.04463														0.5134	0.05877															0.30952	-0.00242
				0.40423	0.04444														0.51448	0.05876															0.31022	-0.00242
				0.40518	0.04408														0.51556	0.05874															0.31092	-0.00242
				0.40612	0.04372														0.51665	0.05873															0.31163	-0.00242
				0.40706	0.04336														0.51773	0.05871															0.31233	-0.00242
				0.40801	0.04301														0.51881	0.0587															0.31303	-0.00242
				0.40895	0.04267														0.51882	0.0587															0.31373	-0.00242
				0.40989	0.04233														0.5199	0.05869															0.31444	-0.00242
				0.41083	0.042														0.52098	0.05867															0.31514	-0.00242
				0.41178	0.04167														0.52206	0.05866															0.31584	-0.00242
				0.41272	0.04135														0.52315	0.05865															0.31655	-0.00242
				0.41366	0.04103														0.52423	0.05863															0.31725	-0.00242
				0.4146	0.04072														0.52531	0.05862															0.31795	-0.00242
				0.41555	0.04041														0.5264	0.05861															0.31865	-0.00242
				0.41649	0.0401														0.52748	0.0586															0.31936	-0.00242
				0.41743	0.0398														0.52856	0.05859															0.32006	-0.00242
				0.41838	0.03951														0.52964	0.05858															0.32076	-0.00242
				0.41932	0.03922														0.53073	0.05857															0.32147	-0.00242
				0.42026	0.03893														0.53181	0.05856															0.32217	-0.00242
				0.4212	0.03865														0.53289	0.05855															0.32287	-0.00242
				0.42215	0.03838														0.53398	0.05854															0.32357	-0.00242
				0.42309	0.03811														0.53506	0.05853															0.32428	-0.00242
				0.4238	0.0379														0.53614	0.05852															0.32498	-0.00242
				0.42403	0.03784														0.53723	0.05851															0.32568	-0.00242
				0.42497	0.03757														0.53831	0.05851															0.32639	-0.00242
				0.42592	0.03731														0.53885	0.0585															0.32709	-0.00242
				0.42686	0.03706														0.53939	0.0585															0.32741	-0.00242
				0.4278	0.03681														0.54048	0.05849															0.32779	-0.00242
				0.42875	0.03656														0.54156	0.05848															0.32849	-0.00242
				0.42969	0.03632														0.54264	0.05847															0.3292	-0.00242
				0.43063	0.03608														0.54373	0.05847															0.3299	-0.00242
				0.43157	0.03584														0.54481	0.05846															0.3306	-0.00242
				0.43252	0.03561														0.54589	0.05845															0.3313	-0.00242
				0.43346	0.03538														0.54698	0.05845															0.33201	-0.00242
				0.4344	0.03516														0.54806	0.05844															0.33271	-0.00242
				0.43535	0.03494														0.54914	0.05844															0.33341	-0.00242
				0.43629	0.03472														0.55022	0.05843															0.33412	-0.00242
				0.43723	0.03451														0.55131	0.05842															0.33482	-0.00242
				0.43817	0.0343														0.55239	0.05842															0.33552	-0.00242
				0.43912	0.03409														0.55347	0.05841															0.33622	-0.00242
				0.44006	0.03389														0.55456	0.05841															0.33693	-0.00242
				0.441	0.03369														0.55564	0.0584															0.33763	-0.00242
				0.44194	0.03349														0.55672	0.0584															0.33833	-0.00242
				0.44289	0.0333														0.55889	0.05839															0.34747	-0.00242
				0.44383	0.03311
[truncated: 3 more columns]

## Sheet: Fig.3c
	EV DSL measurements
	Radius (nm)	% Intensity
	0.03282	0
	0.04162	0
	0.05278	0
	0.06693	0
	0.08488	0
	0.10764	0
	0.1365	0
	0.1731	0
	0.21952	0
	0.27839	0
	0.35304	0
	0.44771	0
	0.56777	0
	0.72002	0
	0.9131	0
	1.15796	0
	1.46847	0
	1.86226	0
	2.36164	0
	2.99494	0
	3.79806	0
	4.81654	0
	6.10814	0
	7.74609	0
	9.82328	0
	12.4575	0
	15.7981	0
	20.0345	0
	25.4069	0
	32.22	0
	40.8601	0
	51.8171	0
	65.7123	10.3705
	83.3337	19.4782
	105.68	21.1876
	134.02	17.1617
	169.958	11.4965
	215.534	7.15711
	273.331	4.80468
	346.628	3.43553
	439.579	1.88778
	557.456	0.22096
	706.943	0
	896.517	0
	1136.93	0
	1441.8	0
	1828.44	0
	2318.75	0
	2940.54	0
	3729.08	0
	4729.06	0
	5997.2	0
	7605.41	0
	9644.87	0
	12231.2	0
	15511.1	0
	19670.6	0
	24945.5	0
	31634.8	0
	40118	0

## Sheet: Fig.3d
	EV Bodipy Fluorescence
	Bodipy Mean Intensity (AFU)
	2844.42
	2658.33
	2968.83
	3552.5
	3137.75
	3239.25
	3164.31
	3289.38
	2752.69
	3304.56
	3346.4
	3421.95
	2889
	3073.45
	3045.54
	2842.21
	2879.63
	3109
	2944.38
	2765.72
	3041.13
	2991.68
	2723.15
	3300.13
	2934.07
	3447.03
	2977.22
	2811.22
	2894.56
	3137.53
	2926.64
	3467.67
	2739.94
	2818.32
	2862.9
	2890.38
	2937.05
	3174.27
	2866.06
	3143.75
	2708.15
	3052.77
	2708.98
	2868.06
	2882.1
	3152.92
	3475.06
	2924.98
	2937.08
	2727.27
	2857.84
	2951.17
	3075.73
	3076.48
	2679.31
	2673.81
	3163.46
	2606.93
	2878.57
	2945.47
	3049.77
	2801.47
	3034.53
	2990.48
	3068.46
	2691.33
	2929.65
	2954.43
	2759.5
	3387.04
	2834.52
	2833.84
	2767.08
	2829.45
	2977.4
	2761.31
	2798.93
	2686.38
	2870.24
	2769.3
	2882.8
	2917.9
	2593.35
	2736.52
	3005.35
	2861.34
	2779.17
	3021.1
	2683.89
	2987.33
	2851.56
	3346.58
	2973.61
	2731.03
	2891.5
	2845.85
	2821.08
	3054.27
	3423.82
	2820.07
	2942.71
	2994.02
	2817.67
	2755.25
	2845.32
	2812.9
	2693.83
	3136.43
	3065
	2772.77
	2891.4
	2775.92
	2770.27
	2828
	3252.71
	2738.93
	3152.48
	2586.3
	3218.43
	2981.11
	2656.66
	3021.99
	2827.72
	2960.35
	3144.66
	2913.63
	2612.71
	3188.05
	2659.2
	2901.04
	2820.02
	3248.51
	3248.81
	2881.68
	2861.2
	3785.84
	2700.58
	3009.77
	3181.11
	2593.88
	2570.26
	2753.25
	2767.01
	2969
	2883.41
	2641.06
	3148.3
	3003.74
	3047.09
	3106.79
	2874.01
	3118.18
	3983.93
	2814.14
	2730.85
	2653.96
	3055.27
	3274.27
	3205.47
	3357.62
	2638.23
	2939.49
	2916.22
	2908.46
	3060.42
	2706.81
	2826.27
	2780.94
	2702.13
	3082.61
	2953.61
	2706.07
	2836.69
	2737.99
	2754.02
	2936.29
	3036.4
	2605.34
	2851.62
	3205.74
	2679.06
	2881.67
	3267.06
	3096.36
	3392.08
	2792.06
	3415.07
	2753.77
	3122.34
	2902.7
	2831.7
	2958.26
	3433.76
	3127.33
	2779.72
	2817.92
	3354.41
	2791.92
	4522.03
	3119.51
	3665.04
	3359.89
	3117.69
	2656.05
	2758.1
	2634.76
	2716.34
	3170.35
	3572.41
	3054.1
	3100.07
	2896.27
	2884.48
	2991.36
	2988.77
	2759.75
	3246.66
	2926.71
	3269.69
	3133.92
	2700.3
	2963.16
	3157.63
	3175.64
	3120.03
	3294.78
	2761.11
	3698.21
	3583.41
	2603.54
	2713.38
	2718.89
	2772.32
	2970.53
	2857.97
	2814.95
	2803.12
	3260.98
	3397.27
	3793.14
	3241.04
	3567.13
	3499.53
	3831.79
	3780.87
	3315.42
	2839.1
	2771.8
	3047.18
	3233.98
	3419.37
	3065.89
	2757.89
	2762.99
	3455.15
	2635.96
	3036.87
	3447.8
	3801.77
	5050.31
	2751.35
	3405.29
	3295.13
	2956.8
	2665.57
	2686.55
	2928.31
	3800.72
	2824.59
	2969.56
	2836.74
	3210.32
	3375.64
	2622.24
	3523.55
	2752.44
	2655.56
	3969.81
	2773.02
	3081.77
	3963.73
	2821.32
	2912.56
	3645.84
	3011.4
	2623.29
	3156.85
	2992.55
	2878.76
	2716.48
	2892.89
	2846.42
	3154.69
	3154.03
	3636.32
	3224.37
	2832.24
	3164.42
	3627.42
	3448.52
	4307.2
	2786.74
	2660.5
	3391.5
	3921.63
	2776.64
	3677.4
	2977.31
	4262.66
	2952.19
	2968.2
	4161.48
	3488.93
	2696.53
	3654.78
	3830.14
	2678.11
	2871.54
	3714.72
	3523.73
	3036.15
	2685.12
	2836.25
	2904.34
	3212.55
	3440.47
	2809.83
	2827.44
	3180.31
	3548.48
	3326.15
	2755.12
	5455.64
	3770.15
	3593.01
	3524.43
	3358
	3157
	2949.15
	2766.46
	4754.19
	3255.09
	2888.06
	2736.76
	4167.44
	4673.2
	2882.6
	4004.23
	2703.58
	2805.17
	2778.01
	3072.42
	2735.95
	3897.74
	2815.77
	3360
	3628.04
	3388.29
	2665.14
	2662.18
	3725.2
	3419.52
	4799.38
	2807.37
	3911.96
	3200.89
	3199.86
	3376.52
	4630
	3779
	6554.01
	6546.96
	2743.98
	2853.06
	4937.98
	2656.22
	3787.3
	4986.47
	3134.08
	3203.44
	2830.62
	3174.78
	3154.49
	3350.44
	3734.86
	2904.06
	2795.83
	2648.76
	2707.83
	4289.58
	3187.99
	2768.58
	3327.06
	2768.82
	3388.66
	4440.3
	3410.62
	3149.99
	2741.36
	4804.41
	5907.01
	3643.56
	2753.39
	3507.74
	3907.8
	3607.39
	3486.95
	5129.69
	5603.96
	3028.87
	3747.5
	3299.45
	6444.14
	2992.02
	3142.07
	5594.05
	3969.89
	2888.17
	2916.8
	3779.64
	4960.19
	2935.67
	3451
	3321.43
	3412.11
	3212.81
	3132.98
	5609.8
	5627.48
	4637.6
	3795.32
	2739.63
	3474.91
	3272.55
	5672.31
	3496.85
	4806
	3153.03
	2802.41
	4029.02
	3603.23
	2838.52
	2809.73
	5125.94
	2835.1
	3477.46
	3686.14
	3732.98
	3014.22
	2898.38
	8614.1
	3383.09
	2628.35
	2714.25
	2879.86
	3590.67
	2738.92
	3295.8
	3482.28
	4720.29
	4174.24
	2771.36
	2590.28
	3729.61
	3530.82
	3946.78
	2699.96
	2798.47
	2669.83
	4922.14
	10580.7
	4837.39
	6305.84
	3518.62
	5395.06
	4696.12
	2709.33
	6364.18
	2696.16
	3244.07
	4441.86
	2925.75
	6716.23
	3094.43
	3599.99
	4150.3
	2722.94
	2895.95
	4106.95
	5207.06
	3060.1
	3171.59
	3398.21
	2913.34
	3854.92
	2676.84
	3991.16
	3646.18
	4041.17
	4867.7
	4466.25
	5844.91
	5628.11
	4996.85
	4269.8
	3494.95
	4571.21
	3425.45
	2838.8
	4405.94
	2959.34
	2645.71
	3412.35
	5143.97
	3145.91
	5581.72
	2986.55
	5072.06
	5000.2
	3313.99
	6149.03
	3414.81
	6587.32
	5314.2
	3155.76
	4575.11
	2794.45
	2648.24
	3003.82
	2600.63
	4823.77
	2630.8
	9329.45
	3460.59
	2643.42
	5486.82
	6292.83
	4479.17
	3021.65
	5581.96
	3811.22
	2795.15
	4019.71
	3193.05
	3223.12
	3463.28
	3442.27
	4059.17
	3847.09
	2732.42
	2874.28
	2624.69
	3069.72
	2941.93

## Sheet: Fig.3f
	STED+Lng
	FWHM (um)
	0.16414
	0.14322
	0.12748
	0.13833
	0.13896
	0.15119
	0.14241
	0.12815
	0.12172
	0.13125
	0.13884
	0.14341
	0.13796
	0.13858
	0.11344

## Sheet: Fig.3g
	TetraSpeck DLS measurements
	Radius (nm)	% Intensity
	0.03284	0
	0.04165	0
	0.05281	0
	0.06697	0
	0.08493	0
	0.10771	0
	0.1366	0
	0.17322	0
	0.21968	0
	0.27858	0
	0.35329	0
	0.44803	0
	0.56817	0
	0.72053	0
	0.91374	0
	1.15877	0
	1.46951	0
	1.86357	0
	2.3633	0
	2.99704	0
	3.80073	0
	4.81993	0
	6.11244	0
	7.75154	0
	9.83019	0
	12.4662	0
	15.8092	0
	20.0486	0
	25.4248	0
	32.2427	0
	40.8888	43.9126
	51.8535	56.0874
	65.7585	0
	83.3923	0
	105.755	0
	134.114	0
	170.078	0
	215.686	0
	273.524	0
	346.872	0
	439.888	0
	557.849	0
	707.441	0
	897.148	0
	1137.73	0

## Sheet: Fig.4b
		DATA			FITTING														FITTING
					Bodipy TR														Acridine Orange
		Bodipy TR	Acridine Orange		Independent Variable	Gauss Fit E"Normalized2"	Independent Variable	Regular Residual E"Normalized2"	Regular Residual E"Normalized2"	Fitted Y	Regular Residual E"Normalized2"	Regular Residual E"Normalized2"	Percentiles	Reference X	Reference Line				Independent Variable	Gauss Fit D"Normalized1"	Independent Variable	Regular Residual D"Normalized1"	Regular Residual D"Normalized1"	Fitted Y	Regular Residual D"Normalized1"	Regular Residual D"Normalized1"	Percentiles	Reference X	Reference Line
	Distance (um)	Normalize to [0, 1] of C	Normalize to [0, 1] of B											mu = 0.000000	sigma = 0.042754													mu = 0.000000	sigma = 0.047977
	0	0.06338	0.05943		Fitted Curves Plot	Fitted Curves Plot			Histogram of the Residual Plot	Residual vs. Predicted Values Plot	Residual vs. Predicted Values Plot	Normal Probability Plot of Residuals	Normal Probability Plot of Residuals	Normal Probability Plot of Residuals	Normal Probability Plot of Residuals				Fitted Curves Plot	Fitted Curves Plot			Histogram of the Residual Plot	Residual vs. Predicted Values Plot	Residual vs. Predicted Values Plot	Normal Probability Plot of Residuals	Normal Probability Plot of Residuals	Normal Probability Plot of Residuals	Normal Probability Plot of Residuals
	0.12051	0.11561	0.05678		0	0.04946	0	0.01392	0.01392	0.04946	0.01392	-0.08396	2.47525	-0.09599	1.23762				0	0.06344	0	-0.00401	-0.00401	0.06344	-0.00401	-0.12266	2.47525	-0.10772	1.23762
	0.24101	0.09197	0.07447		0.0029	0.04949	0.12051	0.06405	0.06405	0.05156	0.06405	-0.08037	6.43564	0.09599	98.7624				0.0029	0.06349	0.12051	-0.00971	-0.00971	0.06649	-0.00971	-0.07688	6.43564	0.10772	98.7624
	0.36152	0.08557	0.12801		0.00579	0.04952	0.24101	0.03469	0.03469	0.05728	0.03469	-0.04441	10.396						0.00579	0.06353	0.24101	0.000543182	0.000543182	0.07392	0.000543182	-0.04165	10.396
	0.48202	0.10718	0.1739		0.00869	0.04955	0.36152	0.01447	0.01447	0.0711	0.01447	-0.03776	14.3564						0.00869	0.06358	0.36152	0.03771	0.03771	0.09031	0.03771	-0.04161	14.3564
	0.60253	0.14239	0.26475		0.01158	0.04958	0.48202	0.00645	0.00645	0.10073	0.00645	-0.03749	18.3168						0.01158	0.06362	0.48202	0.05112	0.05112	0.12277	0.05112	-0.03325	18.3168
	0.72304	0.23282	0.39115		0.01448	0.04961	0.60253	-0.01446	-0.01446	0.15685	-0.01446	-0.03399	22.2772						0.01448	0.06367	0.60253	0.08424	0.08424	0.18051	0.08424	-0.02963	22.2772
	0.84354	0.40609	0.37681		0.01737	0.04964	0.72304	-0.01746	-0.01746	0.25028	-0.01746	-0.03098	26.2376						0.01737	0.06372	0.72304	0.119	0.119	0.27215	0.119	-0.02425	26.2376
	0.96405	0.53822	0.43723		0.02027	0.04968	0.84354	0.02027	0.02027	0.38582	0.02027	-0.01746	30.198						0.02027	0.06377	0.84354	-0.02425	-0.02425	0.40107	-0.02425	-0.01056	30.198
	1.08455	0.69948	0.69415		0.02316	0.04971	0.96405	-0.0165	-0.0165	0.55472	-0.0165	-0.01663	34.1584						0.02316	0.06382	0.96405	-0.12266	-0.12266	0.55989	-0.12266	-0.00971	34.1584
	1.20506	0.9099	0.88652		0.02606	0.04974	1.08455	-0.03098	-0.03098	0.73046	-0.03098	-0.01651	38.1188						0.02606	0.06388	1.08455	-0.03325	-0.03325	0.7274	-0.03325	-0.00951	38.1188
	1.32557	1	0.98338		0.02895	0.04978	1.20506	0.03669	0.03669	0.87321	0.03669	-0.0165	42.0792						0.02895	0.06393	1.20506	0.01508	0.01508	0.87145	0.01508	-0.00648	42.0792
	1.44607	0.88351	1		0.03185	0.04982	1.32557	0.05619	0.05619	0.94381	0.05619	-0.01446	46.0396						0.03185	0.06399	1.32557	0.02511	0.02511	0.95826	0.02511	-0.00401	46.0396
	1.56658	0.73139	0.88116		0.03474	0.04986	1.44607	-0.03749	-0.03749	0.92099	-0.03749	-0.000663674	50						0.03474	0.06405	1.44607	0.0347	0.0347	0.9653	0.0347	-0.0019	50
	1.68708	0.67245	0.74341		0.03764	0.04989	1.56658	-0.08037	-0.08037	0.81176	-0.08037	0.00645	53.9604						0.03764	0.0641	1.56658	-0.00951	-0.00951	0.89067	-0.00951	0.000543182	53.9604
	1.80759	0.55919	0.60049		0.04053	0.04993	1.68708	0.02455	0.02455	0.6479	0.02455	0.01392	57.9208						0.04053	0.06416	1.68708	-0.01056	-0.01056	0.75396	-0.01056	0.00799	57.9208
	1.9281	0.27813	0.4338		0.04343	0.04998	1.80759	0.08815	0.08815	0.47104	0.08815	0.01447	61.8812						0.04343	0.06422	1.80759	0.01257	0.01257	0.58792	0.01257	0.00831	61.8812
	2.0486	0.18389	0.30677		0.04632	0.05002	1.9281	-0.03776	-0.03776	0.31589	-0.03776	0.02015	65.8416						0.04632	0.06429	1.9281	0.00799	0.00799	0.42581	0.00799	0.01257	65.8416
	2.16911	0.17756	0.15161		0.04922	0.05006	2.0486	-0.01651	-0.01651	0.2004	-0.01651	0.02027	69.802						0.04922	0.06435	2.0486	0.01572	0.01572	0.29106	0.01572	0.01508	69.802
	2.28961	0	0.05349		0.05211	0.05011	2.16911	0.0516	0.0516	0.12596	0.0516	0.02455	73.7624						0.05211	0.06442	2.16911	-0.04161	-0.04161	0.19322	-0.04161	0.01572	73.7624
	2.41012	0.04645	0.06474		0.05501	0.05015	2.28961	-0.08396	-0.08396	0.08396	-0.08396	0.03469	77.7228						0.05501	0.06448	2.28961	-0.07688	-0.07688	0.13037	-0.07688	0.02511	77.7228
	2.53063	0.05321	0.07397		0.0579	0.0502	2.41012	-0.01663	-0.01663	0.06307	-0.01663	0.03669	81.6832						0.0579	0.06455	2.41012	-0.02963	-0.02963	0.09436	-0.02963	0.0347	81.6832
	2.65113	0.00587	0.07564		0.0608	0.05025	2.53063	-0.000663674	-0.000663674	0.05388	-0.000663674	0.0516	85.6436						0.0608	0.06462	2.53063	-0.0019	-0.0019	0.07587	-0.0019	0.03771	85.6436
	2.77164	0.01504	0.05729		0.06369	0.0503	2.65113	-0.04441	-0.04441	0.05028	-0.04441	0.05619	89.604						0.06369	0.06469	2.65113	0.00831	0.00831	0.06733	0.00831	0.05112	89.604
	2.89214	0.0688	0.02078		0.06659	0.05035	2.77164	-0.03399	-0.03399	0.04903	-0.03399	0.06405	93.5644						0.06659	0.06477	2.77164	-0.00648	-0.00648	0.06377	-0.00648	0.08424	93.5644
					0.06948	0.0504	2.89214	0.02015	0.02015	0.04864	0.02015	0.08815	97.5247						0.06948	0.06484	2.89214	-0.04165	-0.04165	0.06243	-0.04165	0.119	97.5247
					0.07238	0.05045													0.07238	0.06492
					0.07527	0.05051													0.07527	0.065
					0.07817	0.05056													0.07817	0.06508
					0.08106	0.05062													0.08106	0.06516
					0.08396	0.05068													0.08396	0.06525
					0.08685	0.05074													0.08685	0.06533
					0.08975	0.0508													0.08975	0.06542
					0.09264	0.05086													0.09264	0.06551
					0.09554	0.05093													0.09554	0.0656
					0.09843	0.051													0.09843	0.0657
					0.10133	0.05106													0.10133	0.06579
					0.10422	0.05113													0.10422	0.06589
					0.10712	0.05121													0.10712	0.06599
					0.11001	0.05128													0.11001	0.06609
					0.11291	0.05136													0.11291	0.0662
					0.1158	0.05143													0.1158	0.06631
					0.1187	0.05151													0.1187	0.06642
					0.12051	0.05156													0.12051	0.06649
					0.12159	0.05159													0.12159	0.06653
					0.12449	0.05168													0.12449	0.06664
					0.12738	0.05176													0.12738	0.06676
					0.13028	0.05185													0.13028	0.06688
					0.13317	0.05194													0.13317	0.067
					0.13607	0.05203													0.13607	0.06713
					0.13896	0.05212													0.13896	0.06726
					0.14186	0.05222													0.14186	0.06739
					0.14475	0.05232													0.14475	0.06752
					0.14765	0.05242													0.14765	0.06765
					0.15054	0.05252													0.15054	0.06779
					0.15344	0.05263													0.15344	0.06794
					0.15633	0.05274													0.15633	0.06808
					0.15923	0.05285													0.15923	0.06823
					0.16212	0.05296													0.16212	0.06838
					0.16502	0.05308													0.16502	0.06853
					0.16791	0.05319													0.16791	0.06869
					0.17081	0.05332													0.17081	0.06885
					0.1737	0.05344													0.1737	0.06902
					0.1766	0.05357													0.1766	0.06918
					0.17949	0.0537													0.17949	0.06935
					0.18239	0.05383													0.18239	0.06953
					0.18528	0.05397													0.18528	0.06971
					0.18818	0.05411													0.18818	0.06989
					0.19107	0.05425													0.19107	0.07007
					0.19397	0.05439													0.19397	0.07026
					0.19686	0.05454													0.19686	0.07045
					0.19976	0.0547													0.19976	0.07065
					0.20265	0.05485													0.20265	0.07085
					0.20555	0.05501													0.20555	0.07106
					0.20844	0.05518													0.20844	0.07127
					0.21134	0.05534													0.21134	0.07148
					0.21423	0.05551													0.21423	0.0717
					0.21713	0.05569													0.21713	0.07192
					0.22002	0.05587													0.22002	0.07215
					0.22292	0.05605													0.22292	0.07238
					0.22581	0.05623													0.22581	0.07261
					0.22871	0.05642													0.22871	0.07285
					0.2316	0.05662													0.2316	0.0731
					0.2345	0.05682													0.2345	0.07334
					0.23739	0.05702													0.23739	0.0736
					0.24029	0.05723													0.24029	0.07386
					0.24101	0.05728													0.24101	0.07392
					0.24318	0.05744													0.24318	0.07412
					0.24608	0.05766													0.24608	0.07439
					0.24897	0.05788													0.24897	0.07467
					0.25187	0.0581													0.25187	0.07495
					0.25476	0.05833													0.25476	0.07523
					0.25766	0.05857													0.25766	0.07552
					0.26055	0.05881													0.26055	0.07582
					0.26345	0.05906													0.26345	0.07612
					0.26634	0.05931													0.26634	0.07643
					0.26924	0.05956													0.26924	0.07674
					0.27213	0.05982													0.27213	0.07706
					0.27503	0.06009													0.27503	0.07738
					0.27792	0.06036													0.27792	0.07771
					0.28082	0.06064													0.28082	0.07805
					0.28371	0.06093													0.28371	0.07839
					0.28661	0.06122													0.28661	0.07874
					0.2895	0.06151													0.2895	0.0791
					0.2924	0.06181													0.2924	0.07946
					0.29529	0.06212													0.29529	0.07983
					0.29819	0.06244													0.29819	0.0802
					0.30108	0.06276													0.30108	0.08059
					0.30398	0.06308													0.30398	0.08098
					0.30687	0.06342													0.30687	0.08137
					0.30977	0.06376													0.30977	0.08178
					0.31266	0.06411													0.31266	0.08219
					0.31556	0.06446													0.31556	0.08261
					0.31845	0.06482													0.31845	0.08303
					0.32135	0.06519													0.32135	0.08346
					0.32424	0.06556													0.32424	0.0839
					0.32714	0.06595													0.32714	0.08435
					0.33003	0.06634													0.33003	0.08481
					0.33293	0.06674													0.33293	0.08527
					0.33582	0.06714													0.33582	0.08574
					0.33872	0.06756													0.33872	0.08622
					0.34161	0.06798													0.34161	0.08671
					0.34451	0.06841													0.34451	0.08721
					0.3474	0.06884													0.3474	0.08772
					0.3503	0.06929													0.3503	0.08823
					0.35319	0.06975													0.35319	0.08875
					0.35609	0.07021													0.35609	0.08928
					0.35898	0.07068													0.35898	0.08982
					0.36152	0.0711													0.36152	0.09031
					0.36188	0.07116													0.36188	0.09037
					0.36477	0.07165													0.36477	0.09093
					0.36767	0.07215													0.36767	0.0915
					0.37056	0.07266													0.37056	0.09208
					0.37346	0.07317													0.37346	0.09267
					0.37635	0.0737													0.37635	0.09326
					0.37925	0.07424													0.37925	0.09387
					0.38214	0.07478													0.38214	0.09449
					0.38504	0.07534													0.38504	0.09511
					0.38793	0.07591													0.38793	0.09575
					0.39083	0.07648													0.39083	0.0964
					0.39372	0.07707													0.39372	0.09705
					0.39662	0.07767													0.39662	0.09772
					0.39951	0.07828													0.39951	0.0984
					0.40241	0.0789													0.40241	0.09909
					0.4053	0.07953													0.4053	0.09979
					0.4082	0.08017													0.4082	0.1005
					0.41109	0.08082													0.41109	0.10122
					0.41399	0.08148													0.41399	0.10196
					0.41689	0.08216													0.41689	0.1027
					0.41978	0.08284													0.41978	0.10346
					0.42268	0.08354													0.42268	0.10423
					0.42557	0.08425													0.42557	0.10501
					0.42847	0.08498													0.42847	0.1058
					0.43136	0.08571													0.43136	0.1066
					0.43426	0.08646													0.43426	0.10742
					0.43715	0.08722													0.43715	0.10825
					0.44005	0.08799													0.44005	0.10909
					0.44294	0.08878													0.44294	0.10994
					0.44584	0.08957													0.44584	0.11081
					0.44873	0.09039													0.44873	0.11169
					0.45163	0.09121													0.45163	0.11258
					0.45452	0.09205													0.45452	0.11349
					0.45742	0.0929													0.45742	0.11441
					0.46031	0.09377													0.46031	0.11534
					0.46321	0.09465													0.46321	0.11629
					0.4661	0.09555													0.4661	0.11725
					0.469	0.09645													0.469	0.11822
					0.47189	0.09738													0.47189	0.11921
					0.47479	0.09832													0.47479	0.12021
					0.47768	0.09927													0.47768	0.12123
					0.48058	0.10024													0.48058	0.12226
					0.48202	0.10073													0.48202	0.12277
					0.48347	0.10122													0.48347	0.1233
					0.48637	0.10222													0.48637	0.12436
					0.48926	0.10323													0.48926	0.12543
					0.49216	0.10426													0.49216	0.12652
					0.49505	0.10531													0.49505	0.12763
					0.49795	0.10637													0.49795	0.12875
					0.50084	0.10745													0.50084	0.12988
					0.50374	0.10854													0.50374	0.13103
					0.50663	0.10965													0.50663	0.1322
					0.50953	0.11078													0.50953	0.13338
					0.51242	0.11193													0.51242	0.13458
					0.51532	0.11309													0.51532	0.13579
					0.51821	0.11426													0.51821	0.13702
					0.52111	0.11546													0.52111	0.13827
					0.524	0.11667													0.524	0.13953
					0.5269	0.1179													0.5269	0.14081
					0.52979	0.11915													0.52979	0.1421
					0.53269	0.12042													0.53269	0.14342
					0.53558	0.1217													0.53558	0.14475
					0.53848	0.12301													0.53848	0.14609
					0.54137	0.12433													0.54137	0.14746
					0.54427	0.12567													0.54427	0.14884
					0.54716	0.12703													0.54716	0.15024
					0.55006	0.12841													0.55006	0.15165
					0.55295	0.1298													0.55295	0.15309
					0.55585	0.13122													0.55585	0.15454
					0.55874	0.13266													0.55874	0.15601
					0.56164	0.13411													0.56164	0.15749
					0.56453	0.13559													0.56453	0.159
					0.56743	0.13708													0.56743	0.16052
					0.57032	0.1386													0.57032	0.16207
					0.57322	0.14013													0.57322	0.16363
					0.57611	0.14169													0.57611	0.16521
					0.57901	0.14326													0.57901	0.16681
					0.5819	0.14486													0.5819	0.16843
					0.5848	0.14648													0.5848	0.17006
					0.58769	0.14812													0.58769	0.17172
					0.59059	0.14978													0.59059	0.17339
					0.59348	0.15146													0.59348	0.17509
					0.59638	0.15316													0.59638	0.1768
					0.59927	0.15488													0.59927	0.17854
					0.60217	0.15663													0.60217	0.18029
					0.60253	0.15685													0.60253	0.18051
					0.60506	0.1584													0.60506	0.18206
					0.60796	0.16018													0.60796	0.18385
					0.61085	0.162													0.61085	0.18567
					0.61375	0.16383													0.61375	0.1875
					0.61664	0.16568													0.61664	0.18935
					0.61954	0.16756													0.61954	0.19123
					0.62243	0.16946													0.62243	0.19312
					0.62533	0.17139													0.62533	0.19504
					0.62822	0.17333													0.62822	0.19697
					0.63112	0.1753													0.63112	0.19893
					0.63401	0.17729													0.63401	0.2009
					0.63691	0.17931													0.63691	0.2029
					0.6398	0.18135													0.6398	0.20492
					0.6427	0.18341													0.6427	0.20696
					0.64559	0.1855													0.64559	0.20902
					0.64849	0.1876													0.64849	0.2111
					0.65138	0.18974													0.65138	0.2132
					0.65428	0.19189													0.65428	0.21533
					0.65717	0.19407													0.65717	0.21747
					0.66007	0.19628													0.66007	0.21964
					0.66296	0.19851													0.66296	0.22183
					0.66586	0.20076													0.66586	0.22404
					0.66875	0.20303													0.66875	0.22627
					0.67165	0.20534													0.67165	0.22852
					0.67454	0.20766													0.67454	0.23079
					0.67744	0.21001													0.67744	0.23309
					0.68033	0.21238													0.68033	0.23541
					0.68323	0.21478													0.68323	0.23775
					0.68612	0.21721													0.68612	0.24011
					0.68902	0.21965													0.68902	0.24249
					0.69191	0.22213													0.69191	0.2449
					0.69481	0.22462													0.69481	0.24733
					0.6977	0.22715													0.6977	0.24978
					0.7006	0.22969													0.7006	0.25225
					0.70349	0.23226													0.70349	0.25474
					0.70639	0.23486													0.70639	0.25726
					0.70928	0.23748													0.70928	0.25979
					0.71218	0.24013													0.71218	0.26235
					0.71507	0.2428													0.71507	0.26494
					0.71797	0.2455													0.71797	0.26754
					0.72086	0.24822													0.72086	0.27016
					0.72304	0.25028													0.72304	0.27215
					0.72376	0.25096													0.72376	0.27281
					0.72665	0.25374													0.72665	0.27548
					0.72955	0.25653													0.72955	0.27817
					0.73244	0.25935													0.73244	0.28089
					0.73534	0.2622													0.73534	0.28362
					0.73823	0.26507													0.73823	0.28638
					0.74113	0.26797													0.74113	0.28916
					0.74402	0.27089													0.74402	0.29196
					0.74692	0.27383													0.74692	0.29479
					0.74981	0.2768													0.74981	0.29763
					0.75271	0.2798													0.75271	0.3005
					0.7556	0.28282													0.7556	0.30339
					0.7585	0.28586													0.7585	0.3063
					0.76139	0.28893													0.76139	0.30923
					0.76429	0.29203													0.76429	0.31219
					0.76718	0.29514													0.76718	0.31516
					0.77008	0.29829													0.77008	0.31816
					0.77297	0.30145													0.77297	0.32118
					0.77587	0.30464													0.77587	0.32422
					0.77876	0.30786													0.77876	0.32728
					0.78166	0.3111													0.78166	0.33036
					0.78455	0.31436													0.78455	0.33346
					0.78745	0.31765													0.78745	0.33658
					0.79034	0.32096													0.79034	0.33973
					0.79324	0.32429													0.79324	0.34289
					0.79613	0.32765													0.79613	0.34608
					0.79903	0.33103													0.79903	0.34929
					0.80192	0.33444													0.80192	0.35251
					0.80482	0.33786													0.80482	0.35576
					0.80771	0.34131													0.80771	0.35903
					0.81061	0.34478													0.81061	0.36231
					0.8135	0.34828													0.8135	0.36562
					0.8164	0.3518													0.8164	0.36895
					0.81929	0.35533													0.81929	0.37229
					0.82219	0.3589													0.82219	0.37566
					0.82508	0.36248													0.82508	0.37905
					0.82798	0.36608													0.82798	0.38245
					0.83088	0.36971													0.83088	0.38587
					0.83377	0.37336													0.83377	0.38931
					0.83667	0.37702													0.83667	0.39278
					0.83956	0.38071													0.83956	0.39625
					0.84246	0.38442													0.84246	0.39975
					0.84354	0.38582													0.84354	0.40107
					0.84535	0.38815													0.84535	0.40327
					0.84825	0.3919													0.84825	0.4068
					0.85114	0.39567													0.85114	0.41035
					0.85404	0.39946													0.85404	0.41392
					0.85693	0.40327													0.85693	0.4175
					0.85983	0.40709													0.85983	0.42111
					0.86272	0.41094													0.86272	0.42472
					0.86562	0.4148													0.86562	0.42836
					0.86851	0.41869													0.86851	0.43201
					0.87141	0.42259													0.87141	0.43568
					0.8743	0.4265													0.8743	0.43936
					0.8772	0.43044													0.8772	0.44306
					0.88009	0.43439													0.88009	0.44678
					0.88299	0.43836													0.88299	0.45051
					0.88588	0.44234													0.88588	0.45425
					0.88878	0.44634													0.88878	0.45801
					0.89167	0.45036													0.89167	0.46179
					0.89457	0.45439													0.89457	0.46557
					0.89746	0.45844													0.89746	0.46937
					0.90036	0.4625													0.90036	0.47319
					0.90325	0.46657													0.90325	0.47702
					0.90615	0.47066													0.90615	0.48086
					0.90904	0.47477													0.90904	0.48471
					0.91194	0.47888													0.91194	0.48858
					0.91483	0.48301													0.91483	0.49245
					0.91773	0.48715													0.91773	0.49634
					0.92062	0.4913													0.92062	0.50024
					0.92352	0.49547													0.92352	0.50416
					0.92641	0.49964													0.92641	0.50808
					0.92931	0.50383													0.92931	0.51201
					0.9322	0.50802													0.9322	0.51595
					0.9351	0.51223													0.9351	0.51991
					0.93799	0.51644													0.93799	0.52387
					0.94089	0.52066													0.94089	0.52784
					0.94378	0.5249													0.94378	0.53182
					0.94668	0.52914													0.94668	0.5358
					0.94957	0.53338													0.94957	0.5398
					0.95247	0.53764													0.95247	0.5438
					0.95536	0.5419													0.95536	0.54781
					0.95826	0.54617													0.95826	0.55183
					0.96115	0.55044													0.96115	0.55585
					0.96405	0.55472													0.96405	0.55988
					0.96405	0.55472													0.96405	0.55989
					0.96694	0.559													0.96694	0.56392
					0.96984	0.56329													0.96984	0.56796
					0.97273	0.56758													0.97273	0.572
					0.97563	0.57187													0.97563	0.57605
					0.97852	0.57617													0.97852	0.5801
					0.98142	0.58047													0.98142	0.58416
					0.99879	0.60627													0.98431	0.58822
					1.00168	0.61057													1.01905	0.63703
					1.00458	0.61487													1.02195	0.64109
					1.00747	0.61916													1.02484	0.64515
					1.01037	0.62345													1.02774	0.64921
					1.01326	0.62774													1.03063	0.65326
					1.01616	0.63202													1.03353	0.65731
					1.01905	0.6363													1.03642	0.66135
					1.02195	0.64057													1.03932	0.66539
					1.02484	0.64483													1.04221	0.66942
					1.02774	0.64909													1.04511	0.67344
					1.03063	0.65335													1.048	0.67746
					1.03353	0.65759													1.0509	0.68147
					1.03642	0.66182													1.05379	0.68547
					1.03932	0.66605													1.05669	0.68947
					1.04221	0.67027													1.05958	0.69346
					1.04511	0.67447													1.06248	0.69743
					1.048	0.67867													1.06537	0.7014
					1.0509	0.68285													1.06827	0.70536
					1.05379	0.68703													1.07116	0.70931
					1.05669	0.69119													1.07406	0.71324
					1.05958	0.69533													1.07695	0.71716
					1.06248	0.69946													1.07985	0.72108
					1.06537	0.70358													1.08274	0.72498
					1.06827	0.70769													1.08455	0.7274
					1.07116	0.71177													1.08564	0.72886
					1.07406	0.71585													1.08853	0.73273
					1.07695	0.7199													1.09143	0.73659
					1.07985	0.72394													1.09432	0.74044
					1.08274	0.72796													1.09722	0.74426
					1.08455	0.73046													1.10011	0.74808
					1.08564	0.73196													1.10301	0.75187
					1.08853	0.73594													1.1059	0.75565
					1.09143	0.7399													1.1088	0.75942
					1.09432	0.74384													1.11169	0.76316
					1.09722	0.74776													1.11459	0.76689
					1.10011	0.75166													1.11748	0.7706
					1.10301	0.75553													1.12038	0.77429
					1.1059	0.75939													1.12327	0.77796
					1.1088	0.76322													1.12617	0.7816
					1.11169	0.76702													1.12906	0.78523
					1.11459	0.7708													1.13196	0.78884
					1.11748	0.77456													1.13485	0.79243
					1.12038	0.77829													1.13775	0.79599
					1.12327	0.78199													1.14064	0.79953
					1.12617	0.78566													1.14354	0.80305
					1.12906	0.78931													1.14643	0.80654
					1.13196	0.79293													1.14933	0.81001
					1.13485	0.79652													1.15222	0.81346
					1.13775	0.80008													1.15512	0.81688
					1.14064	0.80361													1.15801	0.82027
					1.14354	0.80711													1.16091	0.82364
					1.14643	0.81058													1.1638	0.82698
					1.14933	0.81402													1.1667	0.8303
					1.15222	0.81742													1.16959	0.83359
					1.15512	0.82079													1.17249	0.83685
					1.15801	0.82413													1.17538	0.84008
					1.16091	0.82744													1.17828	0.84328
					1.1638	0.83071													1.18117	0.84645
					1.1667	0.83394													1.18407	0.84959
					1.16959	0.83714													1.18696	0.85271
					1.17249	0.8403													1.18986	0.85579
					1.17538	0.84343													1.19275	0.85884
					1.17828	0.84651													1.19565	0.86186
					1.18117	0.84956													1.19854	0.86484
					1.18407	0.85258													1.20144	0.8678
					1.18696	0.85555													1.20433	0.87072
					1.18986	0.85848													1.20506	0.87145
					1.19275	0.86137													1.20723	0.87361
					1.19565	0.86423													1.21012	0.87646
					1.19854	0.86704													1.21302	0.87928
					1.20144	0.86981													1.21591	0.88206
					1.20433	0.87254													1.21881	0.88481
					1.20506	0.87321													1.2217	0.88753
					1.20723	0.87522													1.2246	0.8902
					1.21012	0.87787													1.22749	0.89284
					1.21302	0.88047													1.23039	0.89545
					1.21591	0.88302													1.23328	0.89802
					1.21881	0.88553													1.23618	0.90055
					1.2217	0.888													1.23907	0.90304
					1.2246	0.89042													1.24197	0.90549
					1.22749	0.8928													1.24487	0.9079
					1.23039	0.89513													1.24776	0.91028
					1.23328	0.89741													1.25066	0.91262
					1.23618	0.89965													1.25355	0.91491
					1.23907	0.90184													1.25645	0.91717
					1.24197	0.90398													1.25934	0.91938
					1.24487	0.90607													1.26224	0.92156
					1.24776	0.90812													1.26513	0.92369
					1.25066	0.91011													1.26803	0.92578
					1.25355	0.91206													1.27092	0.92783
					1.25645	0.91396													1.27382	0.92984
					1.25934	0.9158													1.27671	0.9318
					1.26224	0.9176													1.27961	0.93372
					1.26513	0.91935													1.2825	0.9356
					1.26803	0.92104													1.2854	0.93744
					1.27092	0.92269													1.28829	0.93923
					1.27382	0.92428													1.29119	0.94097
					1.27671	0.92582													1.29408	0.94268
					1.27961	0.92731													1.29698	0.94433
					1.2825	0.92875													1.29987	0.94595
					1.2854	0.93014													1.30277	0.94752
					1.28829	0.93147													1.30566	0.94904
					1.29119	0.93275													1.30856	0.95052
					1.29408	0.93397													1.31145	0.95195
					1.29698	0.93515													1.31435	0.95333
					1.29987	0.93626													1.31724	0.95467
					1.30277	0.93733													1.32014	0.95596
					1.30566	0.93834													1.32303	0.95721
					1.30856	0.93929													1.32557	0.95826
					1.31145	0.9402													1.32593	0.95841
					1.31435	0.94104													1.32882	0.95956
					1.31724	0.94183													1.33172	0.96066
					1.32014	0.94257													1.33461	0.96172
					1.32303	0.94325													1.33751	0.96273
					1.32557	0.94381													1.3404	0.96369
					1.32593	0.94388													1.3433	0.96461
					1.32882	0.94445													1.34619	0.96547
					1.33172	0.94497													1.34909	0.96629
					1.33461	0.94543													1.35198	0.96706
					1.33751	0.94583													1.35488	0.96778
					1.3404	0.94618													1.35777	0.96845
					1.3433	0.94647													1.36067	0.96907
					1.34619	0.94671													1.36356	0.96964
					1.34909	0.94689													1.36646	0.97017
					1.35198	0.94701													1.36935	0.97065
					1.35488	0.94708													1.37225	0.97107
					1.35777	0.9471													1.37514	0.97145
					1.36067	0.94705													1.37804	0.97178
					1.36356	0.94695													1.38093	0.97206
					1.36646	0.9468													1.38383	0.97229
					1.36935	0.94659													1.38672	0.97247
					1.37225	0.94632													1.38962	0.9726
					1.37514	0.946													1.39251	0.97268
					1.37804	0.94562													1.39541	0.97271
					1.38093	0.94519													1.3983	0.97269
					1.38383	0.9447													1.4012	0.97263
					1.38672	0.94415													1.40409	0.97251
					1.38962	0.94355													1.40699	0.97235
					1.39251	0.9429													1.40988	0.97213
					1.39541	0.94219													1.41278	0.97187
					1.3983	0.94142													1.41567	0.97155
					1.4012	0.9406													1.41857	0.97119
					1.40409	0.93972													1.42146	0.97078
					1.40699	0.93879													1.42436	0.97032
					1.40988	0.93781													1.42725	0.96981
					1.41278	0.93677													1.43015	0.96925
					1.41567	0.93568													1.43304	0.96864
					1.41857	0.93453													1.43594	0.96798
					1.42146	0.93333													1.43883	0.96728
					1.42436	0.93208													1.44173	0.96652
					1.42725	0.93077													1.44462	0.96572
					1.43015	0.92941													1.44607	0.9653
					1.43304	0.928													1.44752	0.96487
					1.43594	0.92653													1.45041	0.96397
					1.43883	0.92501													1.45331	0.96303
					1.44173	0.92344													1.4562	0.96203
					1.44462	0.92182													1.4591	0.96099
					1.44607	0.92099													1.46199	0.9599
					1.44752	0.92015													1.46489	0.95876
					1.45041	0.91843													1.46778	0.95758
					1.45331	0.91665													1.47068	0.95635
					1.4562	0.91483													1.47357	0.95507
					1.4591	0.91295													1.47647	0.95374
					1.46199	0.91103													1.47936	0.95237
					1.46489	0.90906													1.48226	0.95095
					1.46778	0.90704													1.48515	0.94949
					1.47068	0.90496													1.48805	0.94798
					1.47357	0.90285													1.49094	0.94643
					1.47647	0.90068													1.49384	0.94483
					1.47936	0.89846													1.49673	0.94318
					1.48226	0.8962													1.49963	0.94149
					1.48515	0.89389													1.50252	0.93976
					1.48805	0.89154													1.50542	0.93798
					1.49094	0.88914													1.50831	0.93616
					1.49384	0.88669													1.51121	0.93429
					1.49673	0.8842													1.5141	0.93239
					1.49963	0.88167													1.517	0.93043
					1.50252	0.87909													1.51989	0.92844
					1.50542	0.87647													1.52279	0.9264
					1.50831	0.8738													1.52568	0.92432
					1.51121	0.87109													1.52858	0.9222
					1.5141	0.86834													1.53147	0.92004
					1.517	0.86555													1.53437	0.91784
					1.51989	0.86272													1.53726	0.9156
					1.52279	0.85984													1.54016	0.91331
					1.52568	0.85693													1.54305	0.91099
					1.52858	0.85397													1.54595	0.90863
					1.53147	0.85098													1.54884	0.90622
					1.53437	0.84795													1.55174	0.90378
					1.53726	0.84488													1.55463	0.9013
					1.54016	0.84177													1.55753	0.89878
					1.54305	0.83863													1.56042	0.89623
					1.54595	0.83544													1.56332	0.89364
					1.54884	0.83223													1.56621	0.89101
					1.55174	0.82897													1.56658	0.89067
					1.55463	0.82569													1.56911	0.88834
					1.55753	0.82236													1.572	0.88564
					1.56042	0.81901													1.5749	0.8829
					1.56332	0.81562													1.57779	0.88012
					1.56621	0.8122													1.58069	0.87732
					1.56658	0.81176													1.58358	0.87447
					1.56911	0.80874													1.58648	0.87159
					1.572	0.80526													1.58937	0.86868
					1.5749	0.80174													1.59227	0.86574
					1.57779	0.79819													1.59516	0.86276
					1.58069	0.79462													1.59806	0.85975
					1.58358	0.79101													1.60095	0.85671
					1.58648	0.78738													1.60385	0.85364
					1.58937	0.78371													1.60674	0.85054
					1.59227	0.78002													1.60964	0.8474
					1.59516	0.77631													1.61253	0.84424
					1.59806	0.77257													1.61543	0.84105
					1.60095	0.7688													1.61832	0.83783
					1.60385	0.765													1.62122	0.83457
					1.60674	0.76118													1.62411	0.8313
					1.60964	0.75734													1.62701	0.82799
					1.61253	0.75348													1.6299	0.82465
					1.61543	0.74959													1.6328	0.82129
					1.61832	0.74568													1.63569	0.81791
					1.62122	0.74175													1.63859	0.81449
					1.62411	0.7378													1.64148	0.81106
					1.62701	0.73383													1.64438	0.80759
					1.6299	0.72983													1.64727	0.80411
					1.6328	0.72582													1.65017	0.8006
					1.63569	0.7218													1.65307	0.79706
					1.63859	0.71775													1.65596	0.79351
					1.64148	0.71369													1.65886	0.78993
					1.64438	0.70961													1.66175	0.78633
					1.64727	0.70551													1.66465	0.7827
					1.65017	0.7014													1.66754	0.77906
					1.65307	0.69727													1.67044	0.7754
					1.65596	0.69313													1.67333	0.77171
					1.65886	0.68898													1.67623	0.76801
					1.66175	0.68481													1.67912	0.76429
					1.66465	0.68063													1.68202	0.76055
					1.66754	0.67644													1.68491	0.75679
					1.67044	0.67224													1.68708	0.75396
					1.67333	0.66803													1.68781	0.75302
					1.67623	0.66381													1.6907	0.74923
					1.67912	0.65958													1.6936	0.74542
					1.68202	0.65534													1.69649	0.74159
					1.68491	0.65109													1.69939	0.73776
					1.68708	0.6479													1.70228	0.7339
					1.68781	0.64683													1.70518	0.73003
					1.6907	0.64257													1.70807	0.72615
					1.6936	0.6383													1.71097	0.72226
					1.69649	0.63403													1.71386	0.71835
					1.69939	0.62975													1.71676	0.71443
					1.70228	0.62546													1.71965	0.7105
					1.70518	0.62117													1.72255	0.70655
					1.70807	0.61688													1.72544	0.7026
					1.71097	0.61259													1.72834	0.69863
					1.71386	0.60829													1.73123	0.69466
					1.71676	0.60399													1.73413	0.69068
					1.73123	0.58248													1.73702	0.68668
					1.73413	0.57818													1.73992	0.68268
					1.73702	0.57389													1.74281	0.67867
					1.73992	0.56959													1.74571	0.67466
					1.74281	0.5653													1.7486	0.67063
					1.74571	0.56101													1.7515	0.6666
					1.7486	0.55673													1.75439	0.66257
					1.7515	0.55245													1.75729	0.65853
					1.75439	0.54817													1.76018	0.65448
					1.75729	0.5439													1.76308	0.65043
					1.76018	0.53964													1.76597	0.64638
					1.76308	0.53538													1.76887	0.64232
					1.76597	0.53113													1.77176	0.63826
					1.76887	0.52688													1.8065	0.58945
					1.77176	0.52265													1.80759	0.58792
					1.77466	0.51842													1.8094	0.58539
					1.77755	0.5142													1.81229	0.58133
					1.78045	0.50999													1.81519	0.57727
					1.78334	0.50579													1.81808	0.57322
					1.78624	0.5016													1.82098	0.56918
					1.78913	0.49742													1.82387	0.56514
					1.79203	0.49325													1.82677	0.5611
					1.79492	0.4891													1.82966	0.55707
					1.79782	0.48495													1.83256	0.55304
					1.80071	0.48082													1.83545	0.54903
					1.80361	0.47669													1.83835	0.54501
					1.8065	0.47259													1.84124	0.54101
					1.80759	0.47104													1.84414	0.53701
					1.8094	0.46849													1.84703	0.53302
					1.81229	0.46441													1.84993	0.52904
					1.81519	0.46034													1.85282	0.52507
					1.81808	0.45629													1.85572	0.5211
					1.82098	0.45225													1.85861	0.51715
					1.82387	0.44823													1.86151	0.5132
					1.82677	0.44422													1.8644	0.50927
					1.82966	0.44023													1.8673	0.50534
					1.83256	0.43625													1.87019	0.50142
					1.83545	0.43229													1.87309	0.49752
					1.83835	0.42835													1.87598	0.49363
					1.84124	0.42442													1.87888	0.48975
					1.84414	0.42051													1.88177	0.48588
					1.84703	0.41662													1.88467	0.48202
					1.84993	0.41275													1.88756	0.47818
					1.85282	0.4089													1.89046	0.47434
					1.85572	0.40506													1.89335	0.47053
					1.85861	0.40124													1.89625	0.46672
					1.86151	0.39744													1.89914	0.46293
					1.8644	0.39367													1.90204	0.45915
					1.8673	0.38991													1.90493	0.45539
					1.87019	0.38617													1.90783	0.45164
					1.87309	0.38245													1.91072	0.4479
					1.87598	0.37875													1.91362	0.44418
					1.87888	0.37507													1.91651	0.44048
					1.88177	0.37142													1.91941	0.43679
					1.88467	0.36778													1.9223	0.43312
					1.88756	0.36417													1.9252	0.42946
					1.89046	0.36057													1.92809	0.42582
					1.89335	0.357													1.9281	0.42581
					1.89625	0.35345													1.93099	0.4222
					1.89914	0.34992													1.93388	0.41859
					1.90204	0.34642													1.93678	0.415
					1.90493	0.34294													1.93967	0.41143
					1.90783	0.33948													1.94257	0.40787
					1.91072	0.33604													1.94546	0.40433
					1.91362	0.33262													1.94836	0.40081
					1.91651	0.32923													1.95125	0.39731
					1.91941	0.32586													1.95415	0.39382
					1.9223	0.32252													1.95704	0.39036
					1.9252	0.3192													1.95994	0.38691
					1.92809	0.3159													1.96283	0.38348
					1.9281	0.31589													1.96573	0.38007
					1.93099	0.31263													1.96862	0.37668
					1.93388	0.30938													1.97152	0.37331
					1.93678	0.30615													1.97441	0.36996
					1.93967	0.30295													1.97731	0.36662
					1.94257	0.29977													1.9802	0.36331
					1.94546	0.29661													1.9831	0.36002
					1.94836	0.29349													1.98599	0.35675
					1.95125	0.29038													1.98889	0.35349
					1.95415	0.2873													1.99178	0.35026
					1.95704	0.28424													1.99468	0.34705
					1.95994	0.28121													1.99757	0.34385
					1.96283	0.2782													2.00047	0.34068
					1.96573	0.27522													2.00336	0.33753
					1.96862	0.27227													2.00626	0.3344
					1.97152	0.26933													2.00915	0.33129
					1.97441	0.26643													2.01205	0.3282
					1.97731	0.26354													2.01494	0.32514
					1.9802	0.26068													2.01784	0.32209
					1.9831	0.25785													2.02073	0.31907
					1.98599	0.25504													2.02363	0.31606
					1.98889	0.25226													2.02652	0.31308
					1.99178	0.2495													2.02942	0.31012
					1.99468	0.24677													2.03231	0.30718
					1.99757	0.24406													2.03521	0.30427
					2.00047	0.24138													2.0381	0.30137
					2.00336	0.23872													2.041	0.2985
					2.00626	0.23609													2.04389	0.29564
					2.00915	0.23348													2.04679	0.29281
					2.01205	0.23089													2.0486	0.29106
					2.01494	0.22834													2.04968	0.29001
					2.01784	0.2258													2.05258	0.28722
					2.02073	0.22329													2.05547	0.28445
					2.02363	0.22081													2.05837	0.28171
					2.02652	0.21835													2.06126	0.27899
					2.02942	0.21592													2.06416	0.27629
					2.03231	0.21351													2.06706	0.27362
					2.03521	0.21112													2.06995	0.27096
					2.0381	0.20876													2.07285	0.26833
					2.041	0.20642													2.07574	0.26572
					2.04389	0.20411													2.07864	0.26313
					2.04679	0.20182													2.08153	0.26056
					2.0486	0.2004													2.08443	0.25802
					2.04968	0.19956													2.08732	0.2555
					2.05258	0.19732													2.09022	0.253
					2.05547	0.1951													2.09311	0.25052
					2.05837	0.19291													2.09601	0.24806
					2.06126	0.19074													2.0989	0.24563
					2.06416	0.1886													2.1018	0.24322
					2.06706	0.18648													2.10469	0.24083
					2.06995	0.18438													2.10759	0.23846
					2.07285	0.18231													2.11048	0.23611
					2.07574	0.18026													2.11338	0.23379
					2.07864	0.17824													2.11627	0.23149
					2.08153	0.17623													2.11917	0.2292
					2.08443	0.17425													2.12206	0.22695
					2.08732	0.1723													2.12496	0.22471
					2.09022	0.17036													2.12785	0.22249
					2.09311	0.16845													2.13075	0.2203
					2.09601	0.16656													2.13364	0.21812
					2.0989	0.1647													2.13654	0.21597
					2.1018	0.16285													2.13943	0.21384
					2.10469	0.16103													2.14233	0.21173
					2.10759	0.15923													2.14522	0.20965
					2.11048	0.15745													2.14812	0.20758
					2.11338	0.1557													2.15101	0.20553
					2.11627	0.15396													2.15391	0.20351
					2.11917	0.15225													2.1568	0.2015
					2.12206	0.15056													2.1597	0.19952
					2.12496	0.14889													2.16259	0.19756
					2.12785	0.14724													2.16549	0.19562
					2.13075	0.14562													2.16838	0.1937
					2.13364	0.14401													2.16911	0.19322
					2.13654	0.14242													2.17128	0.1918
					2.13943	0.14086													2.17417	0.18992
					2.14233	0.13931													2.17707	0.18806
					2.14522	0.13779													2.17996	0.18622
					2.14812	0.13628													2.18286	0.1844
					2.15101	0.1348													2.18575	0.1826
					2.15391	0.13334													2.18865	0.18082
					2.1568	0.13189													2.19154	0.17906
					2.1597	0.13047													2.19444	0.17732
					2.16259	0.12906													2.19733	0.1756
					2.16549	0.12767													2.20023	0.1739
					2.16838	0.1263													2.20312	0.17222
					2.16911	0.12596													2.20602	0.17056
					2.17128	0.12496													2.20891	0.16892
					2.17417	0.12363													2.21181	0.16729
					2.17707	0.12231													2.2147	0.16569
					2.17996	0.12102													2.2176	0.1641
					2.18286	0.11974													2.22049	0.16254
					2.18575	0.11849													2.22339	0.16099
					2.18865	0.11725													2.22628	0.15946
					2.19154	0.11603													2.22918	0.15795
					2.19444	0.11482													2.23207	0.15645
					2.19733	0.11364													2.23497	0.15498
					2.20023	0.11247													2.23786	0.15352
					2.20312	0.11132													2.24076	0.15208
					2.20602	0.11018													2.24365	0.15066
					2.20891	0.10906													2.24655	0.14926
					2.21181	0.10796													2.24944	0.14787
					2.2147	0.10687													2.25234	0.1465
					2.2176	0.10581													2.25523	0.14515
					2.22049	0.10475													2.25813	0.14382
					2.22339	0.10371													2.26102	0.1425
					2.22628	0.10269													2.26392	0.1412
					2.22918	0.10169													2.26681	0.13991
					2.23207	0.1007													2.26971	0.13865
					2.23497	0.09972													2.2726	0.1374
					2.23786	0.09876													2.2755	0.13616
					2.24076	0.09782													2.27839	0.13494
					2.24365	0.09689													2.28129	0.13374
					2.24655	0.09597													2.28418	0.13255
					2.24944	0.09507													2.28708	0.13138
					2.25234	0.09418													2.28961	0.13037
					2.25523	0.09331													2.28997	0.13023
					2.25813	0.09245													2.29287	0.12909
					2.26102	0.0916													2.29576	0.12796
					2.26392	0.09077													2.29866	0.12686
					2.26681	0.08995													2.30155	0.12576
					2.26971	0.08915													2.30445	0.12468
					2.2726	0.08836													2.30734	0.12362
					2.2755	0.08758													2.31024	0.12257
					2.27839	0.08681													2.31313	0.12153
					2.28129	0.08606													2.31603	0.12051
					2.28418	0.08532													2.31892	0.11951
					2.28708	0.08459													2.32182	0.11852
					2.28961	0.08396													2.32471	0.11754
					2.28997	0.08387													2.32761	0.11657
					2.29287	0.08317													2.3305	0.11562
					2.29576	0.08248													2.3334	0.11469
					2.29866	0.0818													2.33629	0.11376
					2.30155	0.08113													2.33919	0.11286
					2.30445	0.08047													2.34208	0.11196
					2.30734	0.07982													2.34498	0.11107
					2.31024	0.07919													2.34787	0.1102
					2.31313	0.07857													2.35077	0.10935
					2.31603	0.07795													2.35366	0.1085
					2.31892	0.07735													2.35656	0.10767
					2.32182	0.07676													2.35945	0.10685
					2.32471	0.07618													2.36235	0.10604
					2.32761	0.07561													2.36524	0.10524
					2.3305	0.07504													2.36814	0.10446
					2.3334	0.07449													2.37103	0.10369
					2.33629	0.07395													2.37393	0.10293
					2.33919	0.07342													2.37682	0.10218
					2.34208	0.0729													2.37972	0.10144
					2.34498	0.07239													2.38261	0.10072
					2.34787	0.07188													2.38551	0.1
					2.35077	0.07139													2.3884	0.0993
					2.35366	0.0709													2.3913	0.09861
					2.35656	0.07043													2.39419	0.09792
					2.35945	0.06996													2.39709	0.09725
					2.36235	0.0695													2.39998	0.09659
					2.36524	0.06905													2.40288	0.09594
					2.36814	0.06861													2.40577	0.0953
					2.37103	0.06818													2.40867	0.09467
					2.37393	0.06775													2.41012	0.09436
					2.37682	0.06733													2.41156	0.09405
					2.37972	0.06693													2.41446	0.09344
					2.38261	0.06652													2.41735	0.09284
					2.38551	0.06613													2.42025	0.09225
					2.3884	0.06574													2.42314	0.09167
					2.3913	0.06536													2.42604	0.0911
					2.39419	0.06499													2.42893	0.09054
					2.39709	0.06463													2.43183	0.08999
					2.39998	0.06427													2.43472	0.08945
					2.40288	0.06392													2.43762	0.08891
					2.40577	0.06358													2.44051	0.08839
					2.40867	0.06324													2.44341	0.08787
					2.41012	0.06307													2.4463	0.08736
					2.41156	0.06291													2.4492	0.08686
					2.41446	0.06259													2.45209	0.08637
					2.41735	0.06227													2.45499	0.08589
					2.42025	0.06196													2.45788	0.08541
					2.42314	0.06165													2.46078	0.08495
					2.42604	0.06135													2.46367	0.08449
					2.42893	0.06106													2.46657	0.08404
					2.43183	0.06077													2.46946	0.0836
					2.43472	0.06049													2.47236	0.08316
					2.43762	0.06022													2.47525	0.08273
					2.44051	0.05995													2.47815	0.08231
					2.44341	0.05968													2.48105	0.0819
					2.4463	0.05943													2.48394	0.08149
					2.4492	0.05917													2.48684	0.0811
					2.45209	0.05892													2.48973	0.0807
					2.45499	0.05868													2.49263	0.08032
					2.45788	0.05844													2.49552	0.07994
					2.46078	0.05821													2.49842	0.07957
					2.46367	0.05798													2.50131	0.07921
					2.46657	0.05776													2.50421	0.07885
					2.46946	0.05754													2.5071	0.0785
					2.47236	0.05733													2.51	0.07815
					2.47525	0.05712													2.51289	0.07781
					2.47815	0.05691													2.51579	0.07748
					2.48105	0.05671													2.51868	0.07715
					2.48394	0.05651													2.52158	0.07683
					2.48684	0.05632													2.52447	0.07652
					2.48973	0.05613													2.52737	0.07621
					2.49263	0.05595													2.53026	0.07591
					2.49552	0.05577													2.53063	0.07587
					2.49842	0.05559													2.53316	0.07561
					2.50131	0.05542													2.53605	0.07532
					2.50421	0.05525													2.53895	0.07503
					2.5071	0.05509													2.54184	0.07475
					2.51	0.05493													2.54474	0.07447
					2.51289	0.05477													2.54763	0.0742
					2.51579	0.05462													2.55053	0.07394
					2.51868	0.05446													2.55342	0.07368
					2.52158	0.05432													2.55632	0.07342
					2.52447	0.05417													2.55921	0.07317
					2.52737	0.05403													2.56211	0.07292
					2.53026	0.05389													2.565	0.07268
					2.53063	0.05388													2.5679	0.07245
					2.53316	0.05376													2.57079	0.07221
					2.53605	0.05363													2.57369	0.07199
					2.53895	0.0535													2.57658	0.07176
					2.54184	0.05337													2.57948	0.07155
					2.54474	0.05325													2.58237	0.07133
					2.54763	0.05313													2.58527	0.07112
					2.55053	0.05301													2.58816	0.07091
					2.55342	0.0529													2.59106	0.07071
					2.55632	0.05279													2.59395	0.07051
					2.55921	0.05268													2.59685	0.07032
					2.56211	0.05257													2.59974	0.07013
					2.565	0.05247													2.60264	0.06994
					2.5679	0.05237													2.60553	0.06976
					2.57079	0.05227													2.60843	0.06958
					2.57369	0.05217													2.61132	0.06941
					2.57658	0.05207													2.61422	0.06923
					2.57948	0.05198													2.61711	0.06907
					2.58237	0.05189													2.62001	0.0689
					2.58527	0.0518													2.6229	0.06874
					2.58816	0.05172													2.6258	0.06858
					2.59106	0.05163													2.62869	0.06843
					2.59395	0.05155													2.63159	0.06827
					2.59685	0.05147													2.63448	0.06812
					2.59974	0.05139													2.63738	0.06798
					2.60264	0.05132													2.64027	0.06784
					2.60553	0.05124													2.64317	0.0677
					2.60843	0.05117													2.64606	0.06756
					2.61132	0.0511													2.64896	0.06743
					2.61422	0.05103													2.65113	0.06733
					2.61711	0.05096													2.65185	0.06729
					2.62001	0.05089													2.65475	0.06717
					2.6229	0.05083													2.65764	0.06704
					2.6258	0.05077													2.66054	0.06692
					2.62869	0.05071													2.66343	0.0668
					2.63159	0.05065													2.66633	0.06668
					2.63448	0.05059													2.66922	0.06656
					2.63738	0.05053													2.67212	0.06645
					2.64027	0.05048													2.67501	0.06634
					2.64317	0.05042													2.67791	0.06623
					2.64606	0.05037													2.6808	0.06613
					2.64896	0.05032													2.6837	0.06602
					2.65113	0.05028													2.68659	0.06592
					2.65185	0.05027													2.68949	0.06582
					2.65475	0.05022													2.69238	0.06573
					2.65764	0.05017													2.69528	0.06563
					2.66054	0.05013													2.69817	0.06554
					2.66343	0.05008													2.70107	0.06545
					2.66633	0.05004													2.70396	0.06536
					2.66922	0.05													2.70686	0.06527
					2.67212	0.04995													2.70975	0.06519
					2.67501	0.04991													2.71265	0.0651
					2.67791	0.04987													2.71554	0.06502
					2.6808	0.04984													2.71844	0.06494
					2.6837	0.0498													2.72133	0.06487
					2.68659	0.04976													2.72423	0.06479
					2.68949	0.04973													2.72712	0.06472
					2.69238	0.04969													2.73002	0.06464
					2.69528	0.04966													2.73291	0.06457
					2.69817	0.04962													2.73581	0.0645
					2.70107	0.04959													2.7387	0.06444
					2.70396	0.04956													2.7416	0.06437
					2.70686	0.04953													2.74449	0.06431
					2.70975	0.0495													2.74739	0.06424
					2.71265	0.04947													2.75028	0.06418
					2.71554	0.04945													2.75318	0.06412
					2.71844	0.04942													2.75607	0.06406
					2.72133	0.04939													2.75897	0.06401
					2.72423	0.04937													2.76186	0.06395
					2.72712	0.04934													2.76476	0.06389
					2.73002	0.04932													2.76765	0.06384
					2.73291	0.04929													2.77055	0.06379
					2.73581	0.04927													2.77164	0.06377
					2.7387	0.04925													2.77344	0.06374
					2.7416	0.04923													2.77634	0.06369
					2.74449	0.0492													2.77923	0.06364
					2.74739	0.04918													2.78213	0.06359
					2.75028	0.04916													2.78502	0.06354
					2.75318	0.04914													2.78792	0.0635
					2.75607	0.04912													2.79081	0.06346
					2.75897	0.04911													2.79371	0.06341
					2.76186	0.04909													2.7966	0.06337
					2.76476	0.04907													2.7995	0.06333
					2.76765	0.04905													2.80239	0.06329
					2.77055	0.04904													2.80529	0.06325
					2.77164	0.04903													2.80818	0.06321
					2.77344	0.04902													2.81108	0.06317
					2.77634	0.04901													2.81397	0.06314
					2.77923	0.04899													2.81687	0.0631
					2.78213	0.04898													2.81976	0.06307
					2.78502	0.04896													2.82266	0.06303
					2.78792	0.04895													2.82555	0.063
					2.79081	0.04893													2.82845	0.06297
					2.79371	0.04892													2.83134	0.06294
					2.7966	0.04891													2.83424	0.06291
					2.7995	0.0489													2.83713	0.06288
					2.80239	0.04888													2.84003	0.06285
					2.80529	0.04887													2.84292	0.06282
					2.80818	0.04886													2.84582	0.06279
					2.81108	0.04885													2.84871	0.06276
					2.81397	0.04884													2.85161	0.06274
					2.81687	0.04883													2.8545	0.06271
					2.81976	0.04882													2.8574	0.06269
					2.82266	0.04881													2.86029	0.06266
					2.82555	0.0488													2.86319	0.06264
					2.82845	0.04879													2.86608	0.06261
					2.83134	0.04878													2.86898	0.06259
					2.83424	0.04877													2.87187	0.06257
					2.83713	0.04876													2.87477	0.06255
					2.84003	0.04876													2.87766	0.06253
					2.84292	0.04875													2.88056	0.06251
					2.84582	0.04874													2.88345	0.06249
					2.84871	0.04873													2.88635	0.06247
					2.89214	0.04864													2.89214	0.06243

## Sheet: Fig.4c
	Measurements of center point difference
	xc1-xc2 (um)
	0.06268
	0.07876
	0.09372
	0.0426
	0.08726
	0.06799
	0.09495
	0.05305
	0.05812
	0.05075
	0.02916
	0.03832
	0.01212
	0.02676

## Sheet: Fig.5c
	pH 5
Time (min)		Acridine Orange normilized fluorescence (AFU)
1	1	1	1	1	1	1	1	1	1	1	1	1	1	1	1	1	1	1	1	1	1	1	1	1	1	1	1	1	1	1	1	1	1	1	1	1	1	1	1	1	1	1	1	1	1	1	1	1	1
2	1.17058	1.04784	0.88391	0.96972	1.00374	1.09291	0.9915	1.13284	0.87056	0.94404	1.14133	0.92597	0.9474	0.95565	0.97285	1.02207	0.84335	0.99463	0.99574	1.01696	1.11894	0.88898	0.81347	1.17778	0.94594	0.94989	1.04441	1.05063	1.04053	0.98551	1.39061	0.81959	1.00869	0.82136	0.98135	1.00973	1.2084	0.90091	0.97171	0.98765	1.02115	1.2402	0.77399	1.2362	0.79416	0.98839	0.97011	1.1047	0.98614
3	1.07473	0.96623	1.03196	0.98115	0.97333	1.04767	0.9718	1.01002	1.00972	1.01249	0.96813	0.99979	1.00089	0.96599	0.96358	1.00899	0.87137	0.98085	0.9282	1.03684	0.91344	1.01482	0.9607	1.00493	1.00181	0.96724	1.01896	1.01196	0.97013	1.00448	1.0835	1.02047	1.00525	1.00832	1.01233	0.99119	0.99909	0.99011	0.96272	1.01886	0.98275	1.02144	0.99548	1.03875	0.95581	0.9453	0.98367	1.01933	1.01164
4	1.09785	0.95498	1.0257	0.98341	0.98628	1.08335	0.98634	1.11493	0.87707	0.94077	1.13342	0.9252	0.95439	0.9471	0.96124	1.03571	0.87742	0.98064	0.96569	1.04281	0.87993	1.01672	0.95181	1.0053	1.0112	0.98478	1.0071	1.0082	0.90564	1.12395	0.9692	0.81825	1.25346	0.99422	1.22904	0.97501	1.00778	0.83569	1.05812	1.00412	1.07228	0.93505	0.78561	1.39136	0.85246	1.13763	0.9285	1.01557	0.90441
5	1.08496	0.93256	1.00475	1.01452	0.93351	1.08274	0.9753	0.99897	1.00156	1.00627	0.97942	0.9997	0.98488	0.99095	0.9969	1.02557	0.99459	0.77578	1.08431	0.55021	1.82334	0.79317	1.12107	1.15797	0.84905	1.04356	0.95488	0.97143	0.91001	1.01251	1.1154	0.715	1.28137	0.99487	1.21742	0.96731	1.00587	0.84541	0.94301	1.11196	1.0637	0.94373	0.78807	1.41004	0.84434	1.13259	0.96431	1.04342	0.91573
6	1.15195	0.95362	1.01219	0.95031	0.92586	1.06906	0.97615	1.00933	0.99978	0.99168	0.97254	0.99577	1.00121	0.96787	0.99083	1.00223	1.00782	0.78041	1.07281	0.51618	1.84856	0.86603	1.10008	1.15675	0.85267	1.0701	1.03709	0.96568	0.88995	1.02444	1.09916	0.73906	0.84206	1.2655	1.20288	1.20144	1.00806	0.84294	0.89321	0.99016	1.15166	0.97271	0.74742	1.09784	1.13767	1.02724	1.13902	1.00951	0.93107
7	1.13013	0.9541	1.00352	0.94168	0.92933	1.05943	0.95732	0.998	0.98582	1.02367	1.00224	1.0018	0.98439	0.94781	0.95474	1.02469	1.01137	0.76915	1.06728	0.5318	1.86504	0.87085	1.11992	1.23121	0.86126	1.07782	1.00459	0.96928	0.88213	1.03501	1.10056	0.71476	0.8935	1.29232	1.2017	1.19628	0.99014	0.8335	0.94347	0.98229	1.12809	0.98316	0.74576	1.12029	1.13934	1.01288	1.12928	0.98546	0.92162
8	1.13698	1.01411	0.91201	1.01708	1.02143	1.0693	0.98819	1.0839	0.93043	0.91255	1.13243	0.9644	0.95675	0.95133	0.98968	1.07688	0.89472	0.96039	0.92175	1.08383	0.96432	1.01455	0.80564	1.17987	0.98899	1.024	1.03351	1.04008	0.94558	1.00482	0.98441	1.06957	0.80362	1.00199	1.21382	1.0151	1.00628	0.97663	0.92384	1.06298	0.97688	0.95695	1.00932	1.05112	0.92904	0.97701	0.95835	1.02584	1.02878
9	1.09873	0.9646	1.00097	0.96741	1.03886	1.09409	0.98618	1.07871	0.88437	0.9524	1.13303	0.98289	0.95869	0.94202	0.96314	0.99326	0.86657	0.95727	0.91869	1.08584	0.9003	1.01502	0.93647	1.01188	1.01072	0.99271	1.02463	1.00539	0.92196	1.11571	1.00266	0.77712	1.29816	0.98457	1.21369	0.97068	0.99282	0.87288	0.94001	1.10497	1.01699	0.93169	0.84702	1.38439	0.80572	1.11134	0.96173	1.00013	0.91748
10	1.0621	0.9637	1.00835	0.91684	1.00562	1.08121	0.96079	1.00574	0.96224	0.98925	1.00534	0.98451	1.02879	0.94368	1.0018	1.03111	0.89683	0.94781	0.93319	1.09676	1.10409	0.89111	0.80768	1.15339	0.9894	0.99593	1.0499	1.00997	0.99879	0.99154	1.11446	1.06409	0.9907	1.0111	0.9546	1.03637	1.01898	0.85556	1.04256	1.07114	0.98405	1.02744	0.99013	1.03106	0.91873	0.92713	0.95249	0.98225	1.0676
11	1.15292	1.04462	0.92675	1.0125	0.99419	1.05575	1.00173	1.06618	0.9109	0.92341	1.12856	0.95399	0.97588	0.98809	0.95376	1.03645	0.91014	0.95518	0.9156	1.0957	1.10386	0.85777	0.80863	1.14273	0.85569	0.98888	1.08728	1.02146	1.0051	0.98524	1.03608	1.06856	0.98679	1.00136	0.96982	1.03077	1.0662	0.8542	1.0555	1.02818	0.98968	1.06109	0.98004	1.0476	0.92239	0.91263	0.93909	1.02538	1.08457
12	1.22462	0.97584	0.99513	0.96911	0.93574	1.14402	0.9675	1.00725	0.95623	1.0413	0.99745	0.986	1.02244	0.95196	1.00201	1.00832	1.01095	0.76482	1.04251	0.49669	1.87544	0.85592	1.10944	1.17698	0.84967	1.03699	0.99858	1.01487	0.87196	1.01237	1.0788	0.73778	0.99973	1.28746	1.03551	1.16874	1.22414	0.85092	0.91967	0.98043	1.12116	1.02446	0.74349	1.03592	1.11003	0.99713	1.11271	1.07427	0.86991
13	1.40771	0.98873	1.09297	0.91346	0.98347	0.98574	0.83632	1.06531	1.34729	0.99206	0.89206	0.9223	0.97862	1.09686	0.97269	1.52281	0.89482	0.97844	1.09001	0.52939	1.02184	0.82588	0.88761	1.16314	0.92417	1.03539	1.42611	1.00536	0.99422	0.90112	1.03617	0.85039	0.85984	0.91495	1.05403	0.97019	1.30188	0.99863	0.97701	1.06745	1.06067
14	1.38517	0.9642	1.08857	1.16567	0.88379	1.18865	1.43972	0.84001	0.86068	0.9153	1.05746	1.05274	0.92643	1.39354	0.87599	1.15196	1.11216	0.87707	0.91677	0.59551	0.90742	0.87581	0.90987	1.16402	1.32878	1.00759	1.15994	0.94054	0.85366	1.03174	1.10599	0.75173	0.86543	0.83692	1.26738	1.01523	1.12823	0.91598
15	1.40957	1.04532	1.07644	1.11239	0.90963	1.1874	1.43794	0.83249	0.85639	0.99828	1.19762	0.8702	1.37474	0.93234	1.09188	1.12835	1.10399	0.8467	0.98493	0.53393	0.96961	0.81367	0.86071	1.57918	0.95463	1.12134	1.02481	1.02398	0.94794	0.97932	0.93979	0.86678	1.09464	0.9159	1.10836
16	1.39691	0.97401	1.06382	1.12505	0.92685	1.17607	1.43846	0.83922	0.8671	0.99415	1.18543	0.90922	1.3732	0.8831	1.10264	1.13445	1.09532	0.8442	0.97236	0.57426	0.89961	0.84252	1.27311	1.13283	1.07137	0.98323	1.02667	1.0412	0.86645	0.9657	1.19091	0.75962	0.89084
17	1.38264	1.08249	1.0825	1.13982	0.88552	1.0202	0.98439	1.03393	1.28558	0.96579	1.05862	1.04806	0.9381	1.36477	1.08309	1.12741	1.01295	0.98057	0.93406	0.52587	0.89451	0.85413	1.27547	1.16416	1.05688	0.91514	1.16021	1.10498	0.94863	1.00808	0.99887	0.85294	0.89637	0.90315	1.0541
18	1.39788	1.02531	1.06968	1.17136	0.88728	1.00881	0.92527	0.93948	0.94664	1.43656	1.02152	0.92145	1.09982	0.93894	1.41169	1.13479	1.11654	0.84002	0.99118	0.59441	0.90924	0.84707	1.25559	1.26019	1.07072	1.04012	1.03475	0.96288	1.0703	1.06348	1.04048	0.75075
19	1.38385	1.0329	1.07399	0.8783	0.98198	1.05765	0.91464	1.04386	1.2626	0.96133	1.03196	1.03191	1.35507	1.06243	1.09259	0.97174	1.01227	0.96997	0.91471	0.60031	1.23937	0.92605	1.03479	1.17746	0.97876	0.95018	1.22767	1.11345	0.93028	1.0243
20	1.35068	1.08967	1.04922	1.07574	0.84533	1.0829	0.90249	0.99443	0.95135	1.4049	1.02234	0.91045	1.07934	0.94871	1.37827	1.13408	1.10284	0.89815	0.92942	0.57786	0.88751	1.12276	1.02189	1.18622	0.99038	0.97651	1.21648	1.04259	0.91682
21	1.33381	1.07143	1.04667	1.01975	1.09748	1.52958	0.92657	0.96973	0.98005	0.95895	1.43144	0.99062	1.0478	1.01551	0.93131	1.08955	0.98486	0.94183	1.25415	0.58103	1.09228	0.88341	0.93344	1.1981	1.11211	1.06351	1.08008	1.06434
22	1.35318	1.0369	0.94282	1.0128	0.97149	1.04842	1.06059	1.35572	0.83261	0.97949	1.14283	0.89466	1.33409	1.04381	1.08394	1.08025	1.06593	0.85786	0.92683	0.68831	1.01644	0.89776	0.89058	1.14164	1.12935	1.048	1.07345	1.02757
23	1.34514	0.93217	1.0612	0.88561	0.95763	1.03283	1.00587	0.97296	0.94889	1.35724	0.99337	0.90962	1.07241	1.30877	1.08069	1.12123	1.02976	0.91777	0.91799	0.50679	1.18362	0.93277	0.95159	1.07238	0.90465	1.18199	1.00646	1.05477	0.92245
24	1.32514	1.04524	0.91801	1.06423	0.98392	1.15812	1.30198	0.93452	0.86833	1.08257	1.39791	0.98465	1.03684	0.96916	1.02069	0.99214	0.96644	0.8698	1.22772	0.58053	0.97656	0.86056	0.86425	1.33135	0.97703	1.03608	1.07979
25	1.38076	1.12801	1.0281	1.02505	0.92668	1.05911	0.91593	1.31185	0.83901	0.98699	1.13685	1.22196	1.05462	1.03913	1.03398	1.05662	0.97525	0.85258	1.2285	0.57878	0.96303	0.82223	1.08154	1.18825	1.00196
26	1.36306	1.02587	0.95656	1.02948	1.11231	1.42864	0.93316	0.93978	0.94604	0.97364	1.38255	0.99886	1.04052	0.92778	0.94975	1.07262	0.93555	1.11211	1.02505	0.53878	0.89907	0.98148	0.95441	1.15238
27	1.3268	1.04612	0.86765	1.05464	1.02584	1.16544	1.31321	0.94924	0.87042	1.05659	1.37956	0.995	1.02144	1.03252	1.02117	0.98264	0.94889	1.08543	1.03021	0.5503	0.91329	0.9807	1.01998	1.18144	0.97697
28	1.30097	1.01326	1.0046	1.03586	1.02093	1.17441	1.25618	0.94557	0.85079	1.0746	1.36894	0.99972	1.02994	1.01111	1.03923	1.00913	0.96673	1.10716	1.02529	0.5522	0.91247	0.98957	1.05313	1.19467	0.99702
29	1.27191	1.10424	0.97979	1.02784	0.98257	1.05929	1.27039	0.93087	0.94807	1.28817	1.1425	0.96599	0.97181	0.9981	0.9523	0.98732	1.25196	0.92976	0.98829	0.5552	1.07975	0.88859	0.97126
30	1.31428	1.02867	0.98227	1.1329	1.3525	1.05043	0.93841	1.06127	1.1213	1.06295	1.0984	0.90535	0.99971	0.91112	0.94678	0.95041	1.25426	0.92162	0.99012	0.5073	1.08081	0.88672	0.98847
31	1.31778	1.02432	0.99996	1.08279	1.08622	1.43276	0.94652	0.93803	0.93225	0.96027	1.34111	1.005	1.01236	0.99698	0.94874	1.01791	1.25001	0.91337	0.97217	0.62304	0.9692	0.84818
32	1.23147	1.09639	0.99561	1.0991	0.96669	1.38669	0.922	0.94472	0.93652	1.25584	1.1456	0.96486	0.99284	0.92331	0.95049	1.27601	1.03865	0.89012	0.90989	0.62715	0.98759	0.89761	0.96868
33	1.2435	1.08623	0.96706	1.04539	1.01049	1.06971	1.2432	0.922	0.93296	1.25246	1.15021	0.95836	0.99392	0.92408	0.96678	1.26002	1.05295	0.89687	0.94023	0.63657	1.01105	0.89976	0.93333
34	1.2646	1.0787	0.9791	1.02247	1.02062	1.02853	1.23013	0.92942	0.92644	1.24233	1.1453	0.94208	0.97867	0.91807	0.94871	1.26334	1.0457	0.89164	1.15412	0.554	0.98993	0.87082
35	1.25657	1.08451	1.00325	1.01077	1.0153	1.36491	0.92387	1.05539	1.12071	1.08518	1.07849	0.91432	0.94406	0.92495	1.20904	1.05899	1.00566	0.84185	1.14218	0.52724	0.98928	0.87506
36	1.18015	0.89654	1.04298	1.20013	1.09917	1.1743	1.79322	1.10491	0.8262	0.89034	1.04595	0.87287	1.22621	1.02157	1.02056	0.99544	0.997	0.86119	0.96137	0.62082	0.91964	0.85936	1.12518	1.14634	1.05326	1.00632
37	1.222	1.10883	1.03384	1.01872	0.9047	1.12492	1.7185	1.03978	0.83296	0.9055	1.03343	0.89428	1.18619	1.02606	1.01257	1.01083	0.96293	0.8642	1.02941	0.6066	0.93225	0.85964	1.15901	1.20607	1.07117	1.01404
38	1.21298	1.08348	1.00873	1.00512	0.87662	1.1087	1.69082	1.02298	0.81992	0.87563	1.01929	0.85545	1.13895	1.0101	0.99714	0.95713	0.97561	0.84451	0.93902	0.48763	1.03837	0.84555	0.9292	1.45877	1.03579	1.01782	1.18179	1.02186
39	1.13703	0.97546	0.92478	0.91112	0.8463	1.00877	1.41605	0.94379	0.75565	0.83568	0.97387	0.80199	1.01534	0.94298	0.93499	0.8967	0.91804	0.78983	0.93306	0.50257	0.96336	0.78043	0.86087	1.50272	0.92194	1.19062	0.99704
40	1.08554	0.89642	0.91423	0.87141	0.88175	1.28833	0.9051	0.83643	0.77799	0.87478	0.92746	0.83004	0.80962	0.82798	0.88097	0.95358	0.8287	0.82814	1.17478	0.53031	1.00133	0.83408
41	1.03595	0.87917	0.9414	0.9193	0.87834	1.15192	0.93721	0.81958	0.73297	0.82833	0.89229	0.80194	0.90171	0.85248	0.81736	0.97345	1.14693	0.78777	0.91515	0.55554	0.89879
42	0.96208	0.86477	0.82412	0.96704	0.90169	0.86605	0.78713	0.98277	0.7539	0.89063	0.88244	0.74966	0.81086	0.82895	0.82826	0.87958	0.87435	0.80793	0.86849	0.445	0.86154	0.94157	0.82235	1.14785	0.9843	0.98864
43	0.98967	0.84306	0.89884	0.90426	0.97696	0.85919	0.77723	0.77962	0.7401	0.88376	0.86863	0.74307	0.81994	0.82303	0.8263	0.92406	0.8492	0.77054	0.85631	0.43764	0.82954	0.8057	1.00968	1.03552	0.95269	1.01306
44	1.08625	0.87192	0.81341	0.85781	0.80643	0.92204	0.80649	0.78102	0.80407	0.8269	0.92216	0.74034	0.78884	0.81874	0.83321	0.90156	0.84108	0.74303	0.84101	0.52116	0.8402	0.75027	0.91539	1.20566	0.95221	1.02093
45	0.97778	0.82534	0.8344	0.865	0.81257	0.90005	0.76719	0.85818	0.70358	0.84202	0.85432	0.74355	0.79256	0.75404	0.84272	0.8472	0.82241	0.73133	0.81364	0.4512	0.85174	0.88879	0.81923	1.07245	0.93913	0.87426
46	0.97809	0.84534	0.86803	0.85746	0.91165	0.84793	0.81284	0.92459	0.713	0.82236	0.87734	0.73102	0.81313	0.85097	0.85158	0.88152	0.89243	0.71003	0.87621	0.49217	0.95606	0.89285	0.91093	1.05476
47	1.14831	0.82696	0.86043	0.9923	0.80584	0.8991	0.80296	0.84959	0.72638	0.93901	0.77375	0.85398	0.89545	1.00245	0.96774	0.98745
48	1.01697	0.84216	0.83339	1.00581	0.90747	0.89073	0.88877	0.76071	0.70649	0.81294	0.91286	0.74422	0.87779	0.83152	0.99296	1.00992	0.92962	0.84011
49	0.97776	0.88335	0.82563	0.8389	0.81005	0.84933	0.89314	0.80049	0.73545	0.77826	0.86255	0.72087	0.79564	0.78118	0.83465	0.85134	0.81006	0.75644	0.76542	0.47036	0.85887	0.81934	0.91821
50	1.05764	0.89311	0.78935	0.84812	0.85591	0.88497	0.76909	0.83779	0.73722	0.81802	0.90562	0.74881	0.89269	0.83578	0.89915	0.82855
51	1.09023	0.86186	0.87672	0.92759	0.86625	0.92745	0.78152	0.84208
52	0.93135	0.9722	0.82678	0.84503	0.78149	0.85498	0.77613	0.86764
53	0.98593	0.82742	0.85729	0.80083	0.8379	0.85498	0.77623	0.77832
54	1.04748	0.93956	0.78266	0.87365	0.79816	0.92234	0.79966
[truncated: 76 more columns]

## Sheet: Fig5d
		Normilized Acridine Orange endpoint fluorescence (AFU)
	pH												Mean	SE of mean
	5	0.85431	0.82633	0.84885	0.89573	0.87802	0.81032	0.85011	0.89671	0.85695	0.83986	0.8805	0.85797	0.00831
	6	0.92905	0.93436	0.9435	0.92014	0.93489	0.92058	0.92687	0.92167	0.92627	0.91085	0.92821	0.92694	0.00265
	7	0.96545	0.97323	0.9696	0.99355	0.9993	1.00149	0.99859	1.00028	1.02395	0.99672		0.99222	0.00564
	9	1.02395	1.03348	1.01961	1.03161	1.03347	1.02831	1.03182	1.03734	1.02374	1.02113		1.02845	0.0019

## Sheet: Fig6c
		Acridine Orange normilized fluorescence (AFU)
	Time (min)																	Mean	SE of mean
	1	1	1	1	1	1	1	1	1	1	1	1	1	1	1	1	1	1	0
	2	0.94682	0.9149	1.24599	0.93946	1.03325	1.01912	1.05084	0.90674	1.0343	1.06293	0.99219	1.08528					1.01932	0.02683
	3	0.94843	0.90916	1.12436	0.92758	0.98975	0.98261	0.91297	0.93639	1.03182	0.98653	0.90286	0.97919					0.9693	0.01813
	4	0.90151	0.87227	0.80642	0.89635	0.94394	1.21155	0.9325	0.86707	0.90898	0.94346	0.87803	1.24227					0.95036	0.03891
	5	0.85015	0.87036	0.67898	0.7789	0.84986	0.96066	0.96021	0.80035	0.88256	0.89097	0.77065	0.91137					0.85042	0.02374
	6	0.6885	0.66651	0.69742	0.61702	0.89412	0.77664	0.58542	0.70892	0.74021	0.66324							0.7038	0.02743
	7	0.56241	0.50274	0.60066	0.49862	0.63604	0.55521	0.49021	0.5228	0.52335	0.53097							0.5423	0.01484
	8	0.47677	0.44058	0.47802	0.38176	0.56031	0.41982	0.44731	0.53315	0.41905	0.52407							0.46808	0.01808
	9	0.48439	0.52077	0.51572	0.40558	0.6075	0.46921	0.5037	0.56832	0.47888	0.55518							0.51093	0.01805
	10	1.45356	1.47312	1.80959	1.01067	1.6099	1.689	1.35874	1.39523	1.6812	1.39925	1.62244	1.73816	1.5952	1.38683	1.87727		1.54001	0.05656
	11	1.42904	1.46601	1.6213	1.62767	1.62722	1.57524	1.29371	1.48746	1.61658	1.45541	1.38852	1.80644	1.54854	1.43677	1.55676		1.52911	0.03241
	12	1.42553	1.44387	1.70401	1.54355	1.73266	1.70507	1.85242	1.4527	1.59029	1.41423	1.88376	1.74746	1.50624	1.41328	1.93401		1.62327	0.04715
	13	1.49736	1.4473	1.6732	1.34588	1.70116	1.63888	1.4287	1.95166	1.458	1.55254	1.39836	1.91467	1.56706	1.46542	1.76739	1.25903	1.56666	0.049
	14	1.53572	1.52926	1.3828	1.31775	1.63765	1.65199	1.4433	1.53135	1.55664	1.58536	1.15987	1.88166	1.50663	1.46748	2.25921		1.56311	0.06492
	15	1.44746	1.4602	1.46597	1.41191	1.67483	1.64887	1.14253	1.58605	1.66881	1.48764	1.41217	1.7697	1.5298	1.41952	1.6544		1.51866	0.04002
	16	1.526	1.33431	1.7227	1.2891	1.61787	1.66126	1.42598	1.58719	1.67812	1.56535	1.7505	1.86032	1.52696	1.34066	1.97905		1.59102	0.05048
	17	1.56618	1.5363	1.39117	1.50762	1.73843	1.70135	1.58438	1.53967	1.07837	1.65096	1.46521	1.80164					1.54677	0.05437
	18	1.54804	1.51964	1.70299	1.59387	1.75364	1.49919	1.63402	1.55074	1.92491	1.64178	1.53541	2.15549	2.22212				1.71399	0.06676
	19	1.57354	1.39992	1.01273	1.45262	1.60231	1.53779	1.50718	1.51659	1.55088	1.47175	1.3753						1.4546	0.04895

[truncated: 6 more sheets: Fig6d, Fig6e, Fig6f, Fig6g, Fig.7b, Fig7c]
